# Supplementary material for: 3′,4′-Dimeth­oxy­biphenyl-4-carbonitrile
Source: Acta Crystallogr Sect E Struct Rep Online. 2012 Mar 21;68(Pt 4):o1137. doi: 10.1107/S1600536812011464 (PMC3344083; doi:10.1107/S1600536812011464)
Supplement: Supplementary file 3 [file e-68-o1137-Isup3.hkl]

# 
# h,k,l, Fc-squared, Fo-squared, sigma(Fo-squared) and status flag 
# 
data_I
_shelx_title ' DH1A_0m in P2(1)/c' 
_shelx_refln_list_code          4 
_shelx_F_calc_maximum      136.71 
_exptl_crystal_F_000       504.00 
_reflns_d_resolution_high  0.8107 
 
loop_ 
 _symmetry_equiv_pos_as_xyz 
 'x, y, z' 
 '-x, y+1/2, -z+1/2' 
 '-x, -y, -z' 
 'x, -y-1/2, z-1/2' 
 
_cell_length_a     9.1568 
_cell_length_b     7.7541 
_cell_length_c    17.6764 
_cell_angle_alpha  90.000 
_cell_angle_beta   96.266 
_cell_angle_gamma  90.000 
 
_shelx_F_squared_multiplier     1.000 
 
loop_ 
 _refln_index_h 
 _refln_index_k 
 _refln_index_l 
 _refln_F_squared_calc 
 _refln_F_squared_meas 
 _refln_F_squared_sigma 
 _refln_observed_status 
   2   0   0       26.17       36.14      0.75 o 
   3   0   0      181.53      181.93      2.32 o 
   4   0   0      162.80      183.87      2.58 o 
   5   0   0      786.50      823.17      8.07 o 
   6   0   0      331.96      358.51      7.72 o 
   7   0   0      824.22      801.68     10.94 o 
   8   0   0       12.82       12.24      1.49 o 
   9   0   0       48.04       48.24      3.66 o 
  10   0   0       16.54       16.80      2.90 o 
  11   0   0        7.60       12.09      2.91 o 
   1   1   0      265.12      238.33      2.07 o 
   2   1   0     1693.92     1621.90     11.29 o 
   3   1   0        0.01        0.00      0.16 o 
   4   1   0        4.21        4.03      0.33 o 
   5   1   0       43.40       43.25      1.40 o 
   6   1   0        0.03        0.09      0.28 o 
   7   1   0       11.27        8.99      0.74 o 
   8   1   0       65.69       67.70      2.00 o 
   9   1   0       45.89       45.79      2.83 o 
  10   1   0        6.42        5.29      2.30 o 
  11   1   0        4.43        1.74      1.29 o 
   0   2   0      101.20      125.51      2.56 o 
   1   2   0      833.46      807.54      5.44 o 
   2   2   0        6.79        6.67      0.34 o 
   3   2   0      658.33      661.38      5.92 o 
   4   2   0        9.52        6.95      0.45 o 
   5   2   0      247.21      238.84      2.42 o 
   6   2   0       66.22       62.47      1.45 o 
   7   2   0        4.54        4.15      0.65 o 
   8   2   0      198.52      199.98      5.60 o 
   9   2   0       37.01       31.94      1.94 o 
  10   2   0        0.18        0.68      0.91 o 
   1   3   0        2.45        4.19      1.08 o 
   2   3   0      984.27     1073.80      8.37 o 
   3   3   0      471.86      513.83      4.60 o 
   4   3   0      214.94      208.88      2.59 o 
   5   3   0      222.83      224.88      3.11 o 
   6   3   0      113.21      115.53      2.45 o 
   7   3   0      454.72      466.54      5.55 o 
   8   3   0        3.68        3.90      0.77 o 
   9   3   0        9.03       11.38      1.44 o 
  10   3   0        0.00        0.00      0.88 o 
   0   4   0      521.63      584.13      9.56 o 
   1   4   0      100.76       96.93      1.89 o 
   2   4   0     1062.00     1128.61     10.15 o 
   3   4   0        1.75        0.66      0.36 o 
   4   4   0        0.08        0.18      0.38 o 
   5   4   0       57.22       62.36      2.12 o 
   6   4   0       60.93       65.82      2.41 o 
   7   4   0      499.52      505.27      6.04 o 
   8   4   0       19.04       19.76      1.37 o 
   9   4   0        3.64        3.42      0.85 o 
  10   4   0        0.95        1.01      1.03 o 
   1   5   0      416.84      414.51      4.10 o 
   2   5   0       24.24       27.69      1.11 o 
   3   5   0        0.14        0.36      0.41 o 
   4   5   0       75.17       78.84      4.05 o 
   5   5   0       20.35       21.65      1.16 o 
   6   5   0      294.36      304.04      5.02 o 
   7   5   0       10.81       14.28      1.36 o 
   8   5   0       19.41       20.71      1.44 o 
   9   5   0        0.04        1.76      0.89 o 
   0   6   0      367.38      363.55      9.92 o 
   1   6   0       62.14       66.91      2.28 o 
   2   6   0       32.31       29.98      2.49 o 
   3   6   0        7.67        5.35      0.97 o 
   4   6   0       24.98       25.26      1.72 o 
   5   6   0        0.39        0.39      0.93 o 
   6   6   0        1.68        2.67      1.33 o 
   7   6   0       30.83       35.48      3.29 o 
   8   6   0        0.10        0.00      0.83 o 
   1   7   0      363.53      378.64     10.04 o 
   2   7   0        1.21        0.00      1.09 o 
   3   7   0       12.80        8.44      2.07 o 
   0   8   0        0.41        1.00      1.59 o 
   1   8   0        0.80        0.00      0.99 o 
   2   8   0        0.34        0.95      1.07 o 
   1   9   0        5.12        3.83      1.47 o 
   2   9   0       37.01       39.96      4.84 o 
   3   9   0        2.66        4.44      2.28 o 
 -11   1   1        1.49        3.35      1.36 o 
 -10   1   1        0.75        0.00      0.93 o 
  -9   1   1       39.78       37.01      1.99 o 
  -8   1   1       62.37       67.32      1.93 o 
  -7   1   1      115.82      124.19      2.14 o 
  -6   1   1      325.82      330.83      3.14 o 
  -5   1   1      713.34      740.72      5.28 o 
  -4   1   1        9.69        9.29      0.43 o 
  -3   1   1      220.05      228.20      1.95 o 
  -2   1   1       24.50       21.17      0.57 o 
  -1   1   1     1581.11     1481.05     14.38 o 
   0   1   1     5354.30     5431.57     43.97 o 
   1   1   1       83.99       88.18      2.42 o 
   2   1   1        0.85        3.21      0.98 o 
   3   1   1      107.67      102.28      1.25 o 
   4   1   1       95.50      101.20      1.41 o 
   5   1   1        7.40       11.71      0.52 o 
   6   1   1      221.39      225.47      3.09 o 
   7   1   1      393.01      387.24      4.17 o 
   8   1   1       35.45       34.03      1.53 o 
   9   1   1       44.32       42.31      3.96 o 
  10   1   1        0.28        1.26      1.41 o 
  11   1   1        5.07        8.12      1.80 o 
 -11   2   1        3.63        3.00      1.38 o 
 -10   2   1        0.80        0.17      1.01 o 
  -9   2   1       22.30       19.12      1.61 o 
  -8   2   1       23.77       25.16      1.49 o 
  -7   2   1      864.19      885.35      8.40 o 
  -6   2   1        8.84       10.59      0.70 o 
  -5   2   1        2.08        1.66      0.31 o 
  -4   2   1      630.61      640.43      5.01 o 
  -3   2   1      222.79      186.46      1.97 o 
  -2   2   1     1588.37     1553.47     12.18 o 
  -1   2   1     1501.36     1500.64     10.56 o 
   0   2   1    15463.10    15850.52    153.19 o 
   1   2   1     1085.73     1013.00      6.69 o 
   2   2   1        9.49       11.89      0.53 o 
   3   2   1      244.59      243.77      2.34 o 
   4   2   1        2.50        1.42      0.28 o 
   5   2   1       59.91       69.03      1.61 o 
   6   2   1       63.65       64.23      1.65 o 
   7   2   1      297.60      290.06      3.58 o 
   8   2   1      131.98      132.41      4.13 o 
   9   2   1       22.37       20.81      1.65 o 
  10   2   1       19.22       18.85      1.76 o 
 -10   3   1        0.01        0.11      0.89 o 
  -9   3   1       11.39       13.24      1.22 o 
  -8   3   1      125.45      132.63      4.79 o 
  -7   3   1      255.84      239.25      3.71 o 
  -6   3   1       94.27       98.07      2.47 o 
  -5   3   1      207.78      209.88      2.75 o 
  -4   3   1       36.75       39.90      0.99 o 
  -3   3   1      341.69      358.91      3.54 o 
  -2   3   1      218.07      240.56      2.58 o 
  -1   3   1       87.64       78.52      1.17 o 
   0   3   1      301.27      298.20      3.49 o 
   1   3   1      292.52      292.01      2.61 o 
   2   3   1      733.24      754.76      5.58 o 
   3   3   1      350.79      360.22      3.78 o 
   4   3   1      107.53      110.50      1.64 o 
   5   3   1      158.25      140.04      2.41 o 
   6   3   1        0.12        0.08      0.48 o 
   7   3   1       25.58       27.14      1.20 o 
   8   3   1       65.68       67.75      2.04 o 
   9   3   1       24.50       24.73      1.82 o 
  10   3   1        0.27        0.02      0.89 o 
 -10   4   1        1.99        2.61      1.14 o 
  -9   4   1        2.56        3.27      0.82 o 
  -8   4   1        0.28        0.79      0.65 o 
  -7   4   1       11.69        9.97      1.11 o 
  -6   4   1      176.40      170.07      3.49 o 
  -5   4   1      127.13      124.93      2.32 o 
  -4   4   1       40.19       42.32      1.11 o 
  -3   4   1      258.11      273.40      6.34 o 
  -2   4   1       76.17       97.80      1.86 o 
  -1   4   1      734.61      733.56      7.54 o 
   0   4   1      600.38      626.75      6.18 o 
   1   4   1      375.25      373.76      3.62 o 
   2   4   1       24.32       32.66      1.22 o 
   3   4   1       51.66       53.16      1.41 o 
   4   4   1      371.02      391.35      4.42 o 
   5   4   1        2.78        3.79      0.65 o 
   6   4   1       48.05       43.88      2.28 o 
   7   4   1      203.14      209.43      4.21 o 
   8   4   1       21.82       23.62      1.92 o 
   9   4   1        0.56        1.02      0.69 o 
  10   4   1        0.00        0.38      0.97 o 
  -9   5   1        0.19        1.03      0.79 o 
  -8   5   1        0.32        0.00      0.67 o 
  -7   5   1        6.21        7.53      0.98 o 
  -6   5   1       28.34       29.30      2.07 o 
  -5   5   1       16.29        8.99      1.65 o 
  -4   5   1       81.65       77.96      2.01 o 
  -3   5   1      143.87      159.21      3.50 o 
  -2   5   1      214.35      221.07      3.22 o 
  -1   5   1        1.50        1.33      0.35 o 
   0   5   1       13.25       10.82      0.72 o 
   1   5   1       34.02       30.15      1.27 o 
   2   5   1      271.20      305.19      3.46 o 
   3   5   1       13.14       13.76      0.91 o 
   4   5   1        7.45        8.04      0.74 o 
   5   5   1       58.06       58.46      1.75 o 
   6   5   1       57.36       59.17      6.26 o 
   7   5   1      228.18      250.66      6.15 o 
   8   5   1        1.31        2.01      0.95 o 
   9   5   1       33.71       38.33      2.30 o 
  -8   6   1        2.20        1.70      1.12 o 
  -7   6   1        8.58        7.49      1.37 o 
  -6   6   1       34.02       35.43      2.93 o 
  -5   6   1        0.01        0.00      0.99 o 
  -3   6   1        8.54        8.02      1.76 o 
  -2   6   1       31.85       33.94      2.87 o 
  -1   6   1      149.19      145.11      4.56 o 
   0   6   1       42.89       45.07      2.09 o 
   1   6   1        9.36       10.81      0.89 o 
   2   6   1        6.61        5.30      0.75 o 
   3   6   1        6.13        6.46      1.53 o 
   4   6   1       16.63       17.55      1.57 o 
   5   6   1      132.77      129.86      5.11 o 
   6   6   1        0.17        0.00      0.90 o 
   7   6   1        0.27        0.00      0.95 o 
   8   6   1       36.52       42.29      2.39 o 
  -3   7   1        8.80        8.98      2.04 o 
  -2   7   1        6.96        9.05      2.07 o 
  -1   7   1       74.23       73.00      5.83 o 
   0   7   1        4.02        5.64      2.10 o 
   1   7   1       13.89       15.59      2.51 o 
   2   7   1        2.32        1.56      1.34 o 
   3   7   1        4.82        2.41      1.48 o 
  -2   8   1       29.13       26.42      2.46 o 
  -1   8   1      138.92      148.14      8.30 o 
   0   8   1      104.40      103.50      6.60 o 
   1   8   1        0.43        0.00      1.03 o 
   2   8   1        0.02        0.00      1.26 o 
   3   8   1        4.15        3.76      1.93 o 
  -3   9   1        2.18        2.22      2.33 o 
  -2   9   1        6.86        6.23      2.67 o 
  -1   9   1        3.10        2.66      1.41 o 
   0   9   1        0.43        0.26      1.14 o 
   1   9   1        4.27        2.91      1.50 o 
   2   9   1       12.28        9.73      1.99 o 
 -11   0   2       22.99       24.34      3.53 o 
 -10   0   2        0.29        0.00      1.23 o 
  -9   0   2        3.74        2.19      1.50 o 
  -8   0   2        4.67        2.89      1.00 o 
  -7   0   2      101.48      102.74      3.49 o 
  -6   0   2       46.88       41.16      1.41 o 
  -5   0   2      429.26      428.64      4.93 o 
  -4   0   2        7.36        5.67      0.51 o 
  -3   0   2      680.54      642.88      6.00 o 
  -2   0   2     1654.43     1603.81     13.00 o 
  -1   0   2        5.83        4.50      0.46 o 
   1   0   2     4778.21     4530.83     61.54 o 
   2   0   2      510.27      417.26      7.65 o 
   3   0   2       24.62       29.75      1.18 o 
   4   0   2     5850.52     6440.20     55.54 o 
   5   0   2      140.74      143.20      3.37 o 
   6   0   2       14.02       15.99      0.94 o 
   7   0   2      102.43      101.53      3.25 o 
   8   0   2       38.00       44.20      2.45 o 
   9   0   2       31.59       26.80      2.19 o 
  10   0   2        0.68        1.40      1.50 o 
  11   0   2       55.06       68.81      5.09 o 
 -11   1   2        7.31       10.12      1.84 o 
 -10   1   2        0.39        1.01      1.01 o 
  -9   1   2       39.04       40.04      4.94 o 
  -8   1   2      415.71      422.04      7.59 o 
  -7   1   2       12.32       12.78      0.72 o 
  -6   1   2       22.01       25.42      0.92 o 
  -5   1   2      251.43      272.26      2.81 o 
  -4   1   2        0.24        0.17      0.18 o 
  -3   1   2      173.39      161.50      1.55 o 
  -2   1   2     1812.16     1728.30     10.90 o 
  -1   1   2     1523.18     1443.16     11.69 o 
   0   1   2      455.76      412.53      2.96 o 
   1   1   2        4.15        7.31      0.80 o 
   2   1   2     4460.97     4393.71     29.72 o 
   3   1   2        2.12        4.07      0.42 o 
   4   1   2      434.70      453.23      4.20 o 
   5   1   2        5.71        4.87      0.48 o 
   6   1   2       14.63       12.14      1.28 o 
   7   1   2        0.56        0.00      0.47 o 
   8   1   2        2.48        1.83      0.67 o 
   9   1   2       31.99       25.68      1.54 o 
  10   1   2       28.15       28.43      2.02 o 
  11   1   2        0.49        1.23      1.24 o 
 -11   2   2       11.88        7.33      1.62 o 
 -10   2   2        8.55        7.05      1.51 o 
  -9   2   2        1.02        0.70      0.62 o 
  -8   2   2      122.60      121.27      2.66 o 
  -7   2   2      346.93      340.80      4.43 o 
  -6   2   2      111.76      108.98      1.65 o 
  -5   2   2      321.00      320.54      3.30 o 
  -4   2   2       53.64       56.13      0.99 o 
  -3   2   2      884.09      845.49      6.32 o 
  -2   2   2      605.96      587.32      4.71 o 
  -1   2   2     6935.53     6842.06     65.29 o 
   0   2   2     1626.14     1568.47     13.13 o 
   1   2   2      195.24      185.52      1.97 o 
   2   2   2      240.99      238.29      2.28 o 
   3   2   2      379.46      393.70      3.92 o 
   4   2   2       94.21      112.77      2.54 o 
   5   2   2        6.36        4.57      0.59 o 
   6   2   2      119.26      115.90      2.31 o 
   7   2   2      170.39      172.59      2.67 o 
   8   2   2       38.68       43.77      2.69 o 
   9   2   2        5.48        4.90      1.04 o 
  10   2   2        0.00        0.10      0.88 o 
 -10   3   2        3.24        2.74      1.28 o 
  -9   3   2       39.94       40.48      1.97 o 
  -8   3   2      232.66      238.20      3.94 o 
  -7   3   2       48.01       45.16      1.62 o 
  -6   3   2       89.64       91.89      2.09 o 
  -5   3   2        0.12        0.52      0.29 o 
  -4   3   2        1.27        1.77      0.34 o 
  -3   3   2       28.38       33.07      0.91 o 
  -2   3   2      214.40      217.75      2.47 o 
  -1   3   2      386.51      379.68      5.67 o 
   0   3   2      629.92      613.87     13.56 o 
   1   3   2     1302.00     1291.70      9.70 o 
   2   3   2      172.50      191.40      2.10 o 
   3   3   2       13.29       17.49      0.77 o 
   4   3   2      179.17      173.47      2.58 o 
   5   3   2       53.62       52.41      1.50 o 
   6   3   2      290.52      276.46      3.88 o 
   7   3   2      376.67      371.95      5.50 o 
   8   3   2        1.52        1.40      0.64 o 
   9   3   2        4.01        3.14      1.03 o 
  10   3   2        0.84        1.79      0.98 o 
 -10   4   2        7.34       10.36      1.52 o 
  -9   4   2        6.09        5.20      1.26 o 
  -8   4   2       20.92       21.12      1.41 o 
  -7   4   2        9.97       10.47      1.03 o 
  -6   4   2       36.05       29.14      1.34 o 
  -5   4   2       31.36       29.27      1.15 o 
  -4   4   2       35.28       37.01      1.12 o 
  -3   4   2      312.48      337.38      3.59 o 
  -2   4   2      181.17      182.48      2.65 o 
  -1   4   2      123.13      121.24      2.25 o 
   0   4   2       97.63      101.16      2.21 o 
   1   4   2        0.06        0.11      0.26 o 
   2   4   2      635.71      697.25      5.51 o 
   3   4   2        2.11        4.52      0.58 o 
   4   4   2       25.03       30.01      1.15 o 
   5   4   2       15.96       18.91      1.07 o 
   6   4   2       51.30       45.32      1.80 o 
   7   4   2        8.34        7.99      1.12 o 
   8   4   2       81.39       79.43      2.30 o 
   9   4   2        0.50        0.00      1.02 o 
  10   4   2        1.65        2.14      1.18 o 
  -9   5   2       25.77       30.49      2.47 o 
  -8   5   2       95.05      108.43      3.42 o 
  -7   5   2        3.43        2.76      0.84 o 
  -6   5   2        3.45        2.52      0.92 o 
  -5   5   2        9.27        9.76      1.15 o 
  -4   5   2      124.74      127.81      2.71 o 
  -3   5   2        3.36        3.93      0.61 o 
  -2   5   2       49.47       44.83      1.67 o 
  -1   5   2       74.39       74.89      1.54 o 
   0   5   2      264.31      268.00      3.89 o 
   1   5   2      128.73      126.17      3.67 o 
   2   5   2        1.01        0.73      0.44 o 
   3   5   2       36.24       37.36      2.23 o 
   4   5   2       11.90       13.68      1.35 o 
   5   5   2        2.87        1.85      1.14 o 
   6   5   2       69.18       77.36      2.57 o 
   7   5   2      188.15      204.11      6.10 o 
   8   5   2       19.55       19.06      2.16 o 
   9   5   2        0.42        0.00      0.82 o 
  -8   6   2        1.87        0.06      1.40 o 
  -7   6   2        4.08        5.35      1.80 o 
  -5   6   2        1.21        0.80      1.03 o 
  -4   6   2        0.00        0.12      0.82 o 
  -3   6   2       61.33       57.70      2.26 o 
  -2   6   2       16.41       17.03      1.37 o 
  -1   6   2       12.21       14.55      1.11 o 
   0   6   2       65.76       61.25      2.32 o 
   1   6   2      252.19      247.88      3.89 o 
   2   6   2        2.88        2.79      0.86 o 
   3   6   2      108.80      104.39      3.24 o 
   4   6   2       29.19       25.01      1.80 o 
   5   6   2        3.53        3.40      0.87 o 
   6   6   2       32.27       34.61      3.17 o 
   7   6   2       45.73       47.68      5.04 o 
   8   6   2       16.64       15.28      2.17 o 
  -7   7   2        0.10        1.06      1.36 o 
  -2   7   2       79.53       89.20      5.28 o 
  -1   7   2      601.24      609.60     10.37 o 
   0   7   2      278.48      286.29      6.62 o 
   1   7   2       62.50       64.02      4.30 o 
   2   7   2       56.73       55.75      4.04 o 
   3   7   2       15.53       16.30      2.67 o 
   4   7   2       29.74       23.83      3.07 o 
  -3   8   2        1.29        0.00      1.53 o 
  -2   8   2        5.24        0.00      1.62 o 
  -1   8   2       67.39       67.64      7.36 o 
   0   8   2        7.87        8.72      1.92 o 
   1   8   2       16.21       19.26      2.99 o 
   2   8   2        3.40        1.43      1.62 o 
   3   8   2        0.17        0.00      1.31 o 
  -3   9   2        0.00        0.00      1.87 o 
  -2   9   2        3.91        2.05      2.16 o 
  -1   9   2       11.06       14.65      3.35 o 
   0   9   2        0.06        0.96      1.26 o 
   1   9   2       15.32       16.40      2.35 o 
   2   9   2        2.78        3.10      1.80 o 
 -11   1   3        0.32        0.00      1.24 o 
 -10   1   3        4.98        2.65      3.08 o 
  -9   1   3      105.33      112.63      3.94 o 
  -8   1   3      568.92      579.82      6.44 o 
  -7   1   3        5.74        5.29      0.63 o 
  -6   1   3        1.80        1.96      0.56 o 
  -5   1   3      157.04      143.90      1.89 o 
  -4   1   3      123.62      137.70      1.66 o 
  -3   1   3       98.11       97.19      1.33 o 
  -2   1   3     1661.41     1615.66     11.45 o 
  -1   1   3    13239.17    13571.30    197.15 o 
   0   1   3       12.89       19.19      0.47 o 
   1   1   3      840.26      791.73      5.39 o 
   2   1   3      936.08      883.21      6.14 o 
   3   1   3      236.83      239.99      2.76 o 
   4   1   3     1241.99     1318.43     10.43 o 
   5   1   3       72.32       60.41      1.52 o 
   6   1   3        1.30        1.38      0.40 o 
   7   1   3       47.05       43.25      1.56 o 
   8   1   3        0.76        0.78      0.63 o 
   9   1   3        0.47        0.95      0.65 o 
  10   1   3        3.04        4.79      1.17 o 
 -11   2   3        2.94        3.32      1.46 o 
 -10   2   3       13.10       13.52      1.91 o 
  -9   2   3        2.72        2.19      0.80 o 
  -8   2   3       43.29       41.41      2.15 o 
  -7   2   3       23.45       24.63      1.24 o 
  -6   2   3       39.10       35.74      1.10 o 
  -5   2   3       10.23       12.29      0.57 o 
  -4   2   3      234.59      237.91      2.44 o 
  -3   2   3     1733.51     1746.72     12.61 o 
  -2   2   3      487.19      464.78      3.54 o 
  -1   2   3      509.05      512.16      5.18 o 
   0   2   3      564.68      546.20      4.67 o 
   1   2   3      770.50      738.28      7.05 o 
   2   2   3        4.19        6.02      0.39 o 
   3   2   3      334.86      364.22      3.75 o 
   4   2   3     1283.34     1327.12     10.59 o 
   5   2   3       43.73       37.46      1.25 o 
   6   2   3      100.41      100.28      2.19 o 
   7   2   3        2.24        1.64      0.52 o 
   8   2   3       43.71       43.68      1.78 o 
   9   2   3        0.86        0.74      0.79 o 
  10   2   3       10.48       11.46      1.47 o 
 -10   3   3        2.48        1.29      1.14 o 
  -9   3   3       14.26       16.31      1.34 o 
  -8   3   3       11.08       12.77      1.16 o 
  -7   3   3       31.75       31.21      1.43 o 
  -6   3   3        0.13        0.05      0.35 o 
  -5   3   3       68.38       70.54      1.51 o 
  -4   3   3      232.14      237.22      2.55 o 
  -3   3   3      587.18      639.11      5.45 o 
  -2   3   3      158.63      163.24      1.99 o 
  -1   3   3     2116.39     2139.43     15.23 o 
   0   3   3     1467.07     1387.47     14.84 o 
   1   3   3       64.95       73.79      1.18 o 
   2   3   3      191.13      178.55      2.05 o 
   3   3   3      364.93      393.41      4.11 o 
   4   3   3       50.00       45.11      1.31 o 
   5   3   3      186.51      169.79      2.78 o 
   6   3   3      752.04      748.17      7.48 o 
   7   3   3        2.91        3.56      0.76 o 
   8   3   3        0.51        1.12      0.66 o 
   9   3   3        0.67        0.50      0.83 o 
  10   3   3        0.07        0.00      0.86 o 
 -10   4   3       19.24       25.12      1.74 o 
  -9   4   3        0.04        0.00      0.72 o 
  -8   4   3       34.58       38.49      2.03 o 
  -7   4   3        1.03        0.44      0.56 o 
  -6   4   3       75.14       72.54      2.57 o 
  -5   4   3       11.63       12.15      0.82 o 
  -4   4   3       44.10       44.06      1.20 o 
  -3   4   3        3.49        6.58      0.54 o 
  -2   4   3     1846.43     1835.87     13.49 o 
  -1   4   3     1282.11     1284.15     11.28 o 
   0   4   3        9.17        8.31      0.40 o 
   1   4   3     1893.81     1940.43     14.32 o 
   2   4   3      138.59      152.73      1.97 o 
   3   4   3      124.66      110.58      1.77 o 
   4   4   3        3.99        4.72      0.60 o 
   5   4   3      282.04      290.28      3.95 o 
   6   4   3      351.70      348.21      4.66 o 
   7   4   3      138.17      155.34      4.66 o 
   8   4   3        0.76        1.26      0.83 o 
   9   4   3       12.71       15.41      2.94 o 
  -9   5   3        0.75        2.94      1.01 o 
  -8   5   3      128.82      136.81      4.87 o 
  -7   5   3        1.56        1.57      0.77 o 
  -6   5   3       12.31       10.66      1.09 o 
  -5   5   3       84.82       78.80      2.10 o 
  -4   5   3       31.12       26.84      1.83 o 
  -3   5   3      192.96      210.71      3.21 o 
  -2   5   3      126.21      126.74      3.05 o 
  -1   5   3      506.32      448.76      6.95 o 
   0   5   3      164.25      176.88      3.89 o 
   1   5   3        0.92        1.09      0.62 o 
   2   5   3        0.64        0.23      0.42 o 
   3   5   3       33.36       32.88      1.34 o 
   4   5   3        8.03        6.92      0.94 o 
   5   5   3        0.07        0.18      0.64 o 
   6   5   3       76.15       70.55      2.52 o 
   7   5   3        7.84       11.22      2.30 o 
   8   5   3        7.56        9.44      3.29 o 
   9   5   3        2.70        1.51      1.36 o 
  -8   6   3       68.19       69.06      3.31 o 
  -7   6   3       24.13       25.76      2.17 o 
  -6   6   3      108.63       92.54      3.41 o 
  -5   6   3        1.60        0.05      1.06 o 
  -4   6   3        0.10        0.23      0.83 o 
  -3   6   3        0.01        1.57      0.93 o 
  -2   6   3      131.52      131.04      2.97 o 
  -1   6   3       17.96       19.65      1.28 o 
   0   6   3       93.18       93.42      2.98 o 
   1   6   3       23.89       23.88      1.29 o 
   2   6   3        9.28        7.75      1.10 o 
   3   6   3        9.12       11.38      1.37 o 
   4   6   3        0.20        0.43      0.62 o 
   5   6   3        1.72        0.74      0.75 o 
   6   6   3       20.87       19.68      2.04 o 
   7   6   3        4.93        3.31      1.36 o 
   8   6   3        2.47        2.07      1.30 o 
  -7   7   3        0.31        1.60      1.45 o 
  -6   7   3        0.57        0.00      1.11 o 
  -3   7   3        0.06        0.82      1.39 o 
  -2   7   3        8.44        8.02      1.46 o 
  -1   7   3       58.29       62.27      3.03 o 
   0   7   3       43.71       42.96      3.96 o 
   1   7   3       29.71       29.19      1.92 o 
   2   7   3        0.20        0.00      0.84 o 
   3   7   3        3.86        2.81      1.97 o 
   4   7   3        0.23        0.00      0.82 o 
   5   7   3        6.82        9.44      2.08 o 
   6   7   3        0.18        0.32      1.42 o 
   7   7   3        4.14        1.91      2.16 o 
  -6   8   3       44.03       46.52      4.46 o 
  -4   8   3        0.31        0.00      1.70 o 
  -3   8   3        1.16        0.88      1.62 o 
  -2   8   3        3.34        0.02      1.74 o 
  -1   8   3      119.00      122.65      4.61 o 
   0   8   3       98.74      109.59      4.36 o 
   1   8   3       18.41       24.43      3.39 o 
   2   8   3        9.97        7.96      2.27 o 
   3   8   3        0.01        0.00      1.22 o 
  -3   9   3       10.69        9.33      3.12 o 
  -2   9   3       10.40       11.91      3.25 o 
  -1   9   3       37.46       37.02      4.57 o 
   0   9   3       11.51       10.43      1.95 o 
   1   9   3       24.81       24.73      2.92 o 
   2   9   3        5.14        1.56      1.99 o 
   3   9   3        0.18        0.00      1.68 o 
 -11   0   4        7.70       10.27      2.68 o 
 -10   0   4        1.09        0.09      1.23 o 
  -9   0   4       21.05       21.84      2.88 o 
  -8   0   4      157.95      154.36      5.01 o 
  -7   0   4      229.36      209.01      4.53 o 
  -6   0   4       22.92       25.50      1.15 o 
  -5   0   4        6.42        6.61      0.62 o 
  -4   0   4       32.14       42.38      1.41 o 
  -3   0   4     3621.50     3577.83     34.68 o 
  -2   0   4      249.55      240.06      2.71 o 
  -1   0   4    18289.52    18688.37    175.07 o 
   0   0   4       94.62      101.58      1.54 o 
   1   0   4     1850.11     1766.69     12.34 o 
   2   0   4      183.83      171.33      2.92 o 
   3   0   4      816.71      875.24     12.89 o 
   4   0   4      327.77      282.09      5.21 o 
   5   0   4      265.58      288.02      4.59 o 
   6   0   4       17.33       16.13      1.41 o 
   7   0   4       21.88       20.68      1.79 o 
   8   0   4      391.83      363.31      7.18 o 
   9   0   4        1.88        4.39      1.25 o 
  10   0   4        5.80        5.54      1.48 o 
 -11   1   4        1.63        1.54      1.24 o 
 -10   1   4        2.14        0.97      1.08 o 
  -9   1   4       51.10       52.10      4.05 o 
  -8   1   4      163.42      167.70      3.61 o 
  -7   1   4       46.70       49.92      1.38 o 
  -6   1   4      151.16      146.64      2.18 o 
  -5   1   4       33.46       37.04      0.86 o 
  -4   1   4      124.38      132.46      1.50 o 
  -3   1   4      808.24      827.17      6.67 o 
  -2   1   4     3924.49     3826.46     25.90 o 
  -1   1   4    18689.04    19250.13    117.91 o 
   0   1   4       31.07       26.90      0.60 o 
   1   1   4      514.85      474.20      3.22 o 
   2   1   4     1400.02     1395.94      9.25 o 
   3   1   4      189.69      218.17      5.36 o 
   4   1   4      589.76      655.38      6.08 o 
   5   1   4       58.08       61.72      1.85 o 
   6   1   4       19.71       14.11      0.96 o 
   7   1   4        3.32        2.84      0.65 o 
   8   1   4      114.61       92.89      2.45 o 
   9   1   4        5.13        3.14      0.82 o 
  10   1   4       29.77       33.85      2.82 o 
 -11   2   4        1.50        1.83      1.27 o 
 -10   2   4       20.73       22.25      2.28 o 
  -9   2   4      220.29      237.38      4.68 o 
  -8   2   4        0.08        0.00      0.59 o 
  -7   2   4       30.49       31.29      1.74 o 
  -6   2   4        5.61        8.22      0.67 o 
  -5   2   4       55.22       51.19      1.22 o 
  -4   2   4      434.68      459.28      5.18 o 
  -3   2   4      426.97      474.43      4.39 o 
  -2   2   4        2.53        1.78      0.29 o 
  -1   2   4     3411.25     3482.66     23.93 o 
   0   2   4     1016.78      993.93      6.90 o 
   1   2   4      336.24      337.69      3.26 o 
   2   2   4       31.41       26.19      0.71 o 
   3   2   4       69.38       65.93      1.37 o 
   4   2   4      126.84      127.98      2.17 o 
   5   2   4       61.83       65.11      1.66 o 
   6   2   4      224.93      219.12      3.80 o 
   7   2   4       14.08       13.56      1.68 o 
   8   2   4       29.65       24.36      1.44 o 
   9   2   4        0.93        2.06      0.86 o 
  10   2   4        2.85        4.24      1.17 o 
 -10   3   4        7.00        5.78      1.13 o 
  -9   3   4       46.44       57.21      2.61 o 
  -8   3   4      182.84      194.17      3.53 o 
  -7   3   4       33.37       31.44      1.67 o 
  -6   3   4       52.50       48.48      1.70 o 
  -5   3   4       47.36       47.55      1.35 o 
  -4   3   4      112.33      137.82      1.80 o 
  -3   3   4     1092.55     1157.50      8.05 o 
  -2   3   4        8.64        7.67      0.48 o 
  -1   3   4      218.14      248.61      3.44 o 
   0   3   4      127.95      130.94      2.31 o 
   1   3   4       45.96       55.90      1.82 o 
   2   3   4      400.64      428.68      4.38 o 
   3   3   4        0.03        0.07      0.25 o 
   4   3   4      274.02      298.22      3.69 o 
   5   3   4      647.88      624.09      6.36 o 
   6   3   4        0.07        1.49      0.62 o 
   7   3   4      215.08      206.80      3.59 o 
   8   3   4       57.76       56.36      2.33 o 
   9   3   4        1.82        0.42      0.81 o 
  10   3   4        1.79        0.42      0.94 o 
 -10   4   4        3.74        5.25      1.19 o 
  -9   4   4        4.54        5.41      1.11 o 
  -8   4   4        0.32        0.44      0.91 o 
  -7   4   4        8.13        7.71      1.03 o 
  -6   4   4       34.81       35.68      1.34 o 
  -5   4   4       31.20       29.04      1.16 o 
  -4   4   4       36.09       33.41      1.28 o 
  -3   4   4        0.13        0.19      0.34 o 
  -2   4   4      329.86      310.65      5.53 o 
  -1   4   4        2.22        3.86      0.38 o 
   0   4   4      222.36      219.05      3.41 o 
   1   4   4      479.93      506.35      6.09 o 
   2   4   4       30.98       32.09      1.15 o 
   3   4   4      100.46      105.43      1.76 o 
   4   4   4       33.25       32.49      1.22 o 
   5   4   4       93.01       94.05      2.24 o 
   6   4   4     1037.61     1052.28      9.86 o 
   7   4   4        6.33        4.92      1.04 o 
   8   4   4        2.81        1.66      1.07 o 
   9   4   4        5.93        6.99      1.67 o 
  -9   5   4       29.81       33.21      2.09 o 
  -8   5   4       62.16       71.43      2.63 o 
  -7   5   4       14.95       13.53      1.30 o 
  -6   5   4       20.78       19.18      1.37 o 
  -5   5   4        1.56        1.66      0.51 o 
  -4   5   4        6.78        5.75      1.10 o 
  -3   5   4       92.67       91.47      2.94 o 
  -2   5   4        0.22        0.19      0.42 o 
  -1   5   4       10.03       13.88      1.28 o 
   0   5   4      182.50      176.11      3.99 o 
   1   5   4       65.35       68.38      2.86 o 
   2   5   4       10.88        9.84      0.82 o 
   3   5   4       11.89       10.86      0.91 o 
   4   5   4        7.15        9.79      1.10 o 
   5   5   4       26.47       22.62      1.56 o 
   6   5   4        1.18        0.00      0.73 o 
   7   5   4       10.56       10.26      1.78 o 
   8   5   4        0.00        0.00      1.02 o 
   9   5   4        0.08        0.26      1.24 o 
  -8   6   4       73.17       79.64      3.87 o 
  -7   6   4       31.54       31.43      2.35 o 
  -6   6   4       24.06       16.66      3.55 o 
  -5   6   4       17.34       14.89      1.61 o 
  -4   6   4        0.15        0.66      1.08 o 
  -3   6   4       21.08       21.40      1.79 o 
  -2   6   4      499.53      480.33      7.55 o 
  -1   6   4      575.84      573.72      8.84 o 
   0   6   4      132.35      134.87      3.70 o 
   1   6   4        0.81        0.83      0.79 o 
   2   6   4        9.62        8.56      0.95 o 
   3   6   4       14.53       14.92      1.10 o 
   4   6   4        0.45        0.29      0.59 o 
   5   6   4       13.65       18.98      1.58 o 
   6   6   4       96.61       96.59      3.15 o 
   7   6   4        7.64        6.35      1.53 o 
   8   6   4        9.37       10.72      3.56 o 
  -7   7   4        3.16        1.42      1.48 o 
  -6   7   4       20.25       13.05      2.51 o 
  -5   7   4        0.04        0.00      1.19 o 
  -4   7   4        1.17        0.00      1.25 o 
  -3   7   4        0.00        0.00      1.36 o 
  -2   7   4        1.38        0.23      1.34 o 
  -1   7   4      111.77      120.35      4.48 o 
   0   7   4      158.91      161.28      7.21 o 
   1   7   4       48.77       48.51      1.95 o 
   2   7   4        0.05        0.00      0.56 o 
   3   7   4       94.31       95.58      2.76 o 
   4   7   4       32.91       32.08      2.71 o 
   5   7   4       51.10       59.43      2.59 o 
   6   7   4       18.36       20.01      2.23 o 
   7   7   4        0.02        0.00      1.03 o 
  -6   8   4        0.11        0.86      1.73 o 
  -5   8   4        1.73        1.96      1.33 o 
  -4   8   4        5.91        8.61      2.82 o 
  -3   8   4       28.28       28.94      4.09 o 
  -2   8   4        0.12        0.91      1.67 o 
  -1   8   4        0.97        2.13      1.82 o 
   0   8   4       15.44       17.54      2.16 o 
   1   8   4       37.58       39.66      4.06 o 
   2   8   4        0.55        0.00      1.45 o 
   3   8   4        0.07        0.23      1.42 o 
   4   8   4        0.69        0.00      1.57 o 
  -3   9   4        0.51        0.65      1.87 o 
  -2   9   4        5.49        2.47      2.19 o 
  -1   9   4        6.45        3.21      2.22 o 
   0   9   4       15.82       14.37      3.19 o 
   1   9   4        0.58        1.96      1.26 o 
   2   9   4        2.59        0.00      1.85 o 
 -11   1   5        7.36        9.29      1.81 o 
 -10   1   5       25.47       23.37      2.29 o 
  -9   1   5       16.53       16.91      1.50 o 
  -8   1   5      167.54      170.69      3.11 o 
  -7   1   5      103.06      102.76      1.96 o 
  -6   1   5       75.93       80.77      2.24 o 
  -5   1   5      233.60      246.57      2.87 o 
  -4   1   5      102.22      119.46      1.94 o 
  -3   1   5      561.33      566.03      5.03 o 
  -2   1   5      138.63      148.20      2.65 o 
  -1   1   5     2104.87     1974.08     11.38 o 
   0   1   5      400.39      371.68      2.71 o 
   1   1   5       20.69       18.13      0.42 o 
   2   1   5      151.45      137.97      1.70 o 
   3   1   5      151.76      156.28      2.73 o 
   4   1   5      255.57      270.94      3.38 o 
   5   1   5      490.04      498.18      5.36 o 
   6   1   5       67.29       65.50      1.92 o 
   7   1   5       34.26       32.05      1.48 o 
   8   1   5      236.47      202.40      3.70 o 
   9   1   5        3.40        2.20      0.78 o 
  10   1   5        0.01        0.69      0.81 o 
 -10   2   5        0.30        0.40      0.81 o 
  -9   2   5      141.12      141.38      3.61 o 
  -8   2   5       77.33       74.24      2.12 o 
  -7   2   5      179.77      179.50      2.71 o 
  -6   2   5      182.56      179.18      2.84 o 
  -5   2   5       54.44       56.77      2.17 o 
  -4   2   5      446.45      503.43      4.90 o 
  -3   2   5       69.96       69.83      1.36 o 
  -2   2   5        0.53        3.55      1.63 o 
  -1   2   5      533.29      554.36      3.82 o 
   0   2   5      297.41      290.79      2.71 o 
   1   2   5        5.54        4.16      0.36 o 
   2   2   5      314.50      306.44      2.50 o 
   3   2   5      107.04      111.99      1.69 o 
   4   2   5       27.26       22.06      0.96 o 
   5   2   5        1.29        0.68      0.45 o 
   6   2   5      170.72      159.52      2.91 o 
   7   2   5       34.61       28.23      1.44 o 
   8   2   5       12.05       12.25      1.16 o 
   9   2   5        1.47        2.40      0.81 o 
  10   2   5        8.53       13.39      1.66 o 
 -10   3   5       36.40       35.56      2.17 o 
  -9   3   5        0.38        0.00      1.17 o 
  -8   3   5        1.85        3.22      0.88 o 
  -7   3   5       12.11       11.98      0.95 o 
  -6   3   5        2.84        3.27      0.60 o 
  -5   3   5       94.15       92.08      1.90 o 
  -4   3   5      150.78      150.92      2.32 o 
  -3   3   5        1.64        1.03      0.43 o 
  -2   3   5       33.31       30.77      0.80 o 
  -1   3   5      362.07      342.72      3.26 o 
   0   3   5      118.04      103.97      1.56 o 
   1   3   5      501.40      527.01      4.96 o 
   2   3   5       12.76       10.23      0.44 o 
   3   3   5        9.32       10.25      0.61 o 
   4   3   5       84.89       79.50      1.77 o 
   5   3   5       27.79       23.53      1.13 o 
   6   3   5      148.27      144.50      3.38 o 
   7   3   5      163.84      168.20      3.24 o 
   8   3   5        4.24        2.97      1.19 o 
   9   3   5        7.16        6.69      1.22 o 
  10   3   5        8.51       12.33      1.63 o 
 -10   4   5        0.04        0.00      0.81 o 
  -9   4   5       13.45       14.03      1.50 o 
  -8   4   5       38.76       41.00      2.93 o 
  -7   4   5       12.66        9.41      1.10 o 
  -6   4   5       12.29       16.94      1.34 o 
  -5   4   5       25.24       23.28      1.08 o 
  -4   4   5       11.77       11.34      0.78 o 
  -3   4   5       78.88       88.92      1.47 o 
  -2   4   5       57.43       57.44      1.16 o 
  -1   4   5      399.37      376.36      4.99 o 
   0   4   5        6.29        5.78      0.68 o 
   1   4   5       56.73       69.39      1.92 o 
   2   4   5        3.25        4.51      0.59 o 
   3   4   5        0.89        2.34      0.53 o 
   4   4   5       34.60       32.16      1.97 o 
   5   4   5      424.18      414.91      6.18 o 
   6   4   5      342.20      361.30      5.94 o 
   7   4   5        1.10        1.39      1.02 o 
   8   4   5       55.96       62.40      2.66 o 
   9   4   5        0.17        0.74      1.18 o 
  -9   5   5        4.91        8.39      1.66 o 
  -8   5   5        0.29        0.55      1.25 o 
  -7   5   5        0.77        1.34      0.93 o 
  -6   5   5       70.09       64.77      2.77 o 
  -5   5   5        2.03        0.43      0.54 o 
  -4   5   5      151.06      149.78      4.44 o 
  -3   5   5       10.64       10.18      0.88 o 
  -2   5   5       45.55       41.42      1.38 o 
  -1   5   5      252.87      249.60      9.02 o 
   0   5   5        7.40        7.18      1.06 o 
   1   5   5      254.74      277.19      4.44 o 
   2   5   5        8.83        9.32      0.83 o 
   3   5   5      144.49      137.18      2.69 o 
   4   5   5       13.68       17.19      1.39 o 
   5   5   5       11.18       12.09      1.29 o 
   6   5   5        1.90        0.00      0.67 o 
   7   5   5        5.60        1.72      1.69 o 
   8   5   5       14.21       19.41      4.32 o 
  -8   6   5        0.24        0.00      0.92 o 
  -7   6   5       14.03       16.18      2.15 o 
  -6   6   5        1.70        0.50      1.49 o 
  -5   6   5        0.02        0.31      0.62 o 
  -4   6   5       10.30       10.97      1.44 o 
  -3   6   5       12.16       10.46      1.40 o 
  -2   6   5      533.03      512.14     12.25 o 
  -1   6   5       16.46       13.79      3.72 o 
   0   6   5       15.26       13.37      1.46 o 
   1   6   5        7.93        9.31      1.30 o 
   2   6   5       13.90       15.66      1.09 o 
   3   6   5        3.65        1.71      0.61 o 
   4   6   5        6.38        4.64      0.97 o 
   5   6   5        0.02        0.12      0.71 o 
   6   6   5       27.19       30.96      2.05 o 
   7   6   5       19.90       23.16      2.34 o 
   8   6   5        0.18        0.00      1.11 o 
  -7   7   5        0.56        1.53      1.50 o 
  -6   7   5        0.03        0.00      1.26 o 
  -5   7   5        1.44        1.42      1.68 o 
  -4   7   5        0.02        0.00      0.67 o 
  -3   7   5       12.57        9.40      2.48 o 
  -2   7   5        1.14        3.28      1.08 o 
  -1   7   5        2.61        4.28      0.93 o 
   0   7   5        1.85        1.55      0.92 o 
   1   7   5        7.89        6.73      0.98 o 
   2   7   5        8.75       11.63      1.23 o 
   3   7   5       12.79       10.03      1.18 o 
   4   7   5       13.20       13.01      1.45 o 
   5   7   5        4.31        2.48      0.97 o 
   6   7   5       10.30       12.41      1.91 o 
  -5   8   5        0.00        0.86      1.23 o 
  -4   8   5        3.27        3.99      1.48 o 
  -3   8   5        1.03        0.00      1.39 o 
  -2   8   5       33.36       38.59      4.49 o 
  -1   8   5       92.37       83.79      5.68 o 
   0   8   5        0.69        2.34      1.91 o 
   1   8   5        0.10        0.09      1.57 o 
   2   8   5        0.76        0.00      1.50 o 
   3   8   5       35.20       28.92      3.89 o 
   4   8   5       36.34       32.01      4.04 o 
  -3   9   5        4.63        9.01      2.96 o 
  -2   9   5        0.02        0.00      2.05 o 
  -1   9   5       36.31       32.55      4.50 o 
   0   9   5        2.67        5.46      2.36 o 
   1   9   5        3.83        2.16      1.97 o 
   2   9   5        0.00        1.08      1.79 o 
 -11   0   6       17.14       19.31      3.32 o 
 -10   0   6       19.95       16.29      2.87 o 
  -9   0   6      196.77      197.40      5.12 o 
  -8   0   6       91.42       91.60      3.23 o 
  -7   0   6       39.03       33.91      3.51 o 
  -6   0   6        6.49        3.79      1.12 o 
  -5   0   6        4.77        4.07      0.97 o 
  -4   0   6      837.80      895.39     10.75 o 
  -3   0   6      405.54      447.01     10.89 o 
  -2   0   6      528.17      488.63      4.94 o 
  -1   0   6     2148.96     2031.37     21.33 o 
   0   0   6     3904.12     3916.06     30.89 o 
   1   0   6     2297.84     2288.13     18.69 o 
   2   0   6        0.54        0.54      0.26 o 
   3   0   6     2272.11     2484.97     30.65 o 
   4   0   6       41.13       29.49      2.31 o 
   5   0   6       64.70       51.47      2.63 o 
   6   0   6       79.50       74.20      2.95 o 
   7   0   6      174.21      137.56      4.06 o 
   8   0   6      103.95       82.91      3.40 o 
   9   0   6        0.10        0.00      0.91 o 
  10   0   6       17.96       13.20      2.09 o 
 -11   1   6        0.39        2.29      1.33 o 
 -10   1   6        2.13        3.18      1.26 o 
  -9   1   6       99.82      104.88      5.85 o 
  -8   1   6       74.61       80.97      2.17 o 
  -7   1   6       42.30       43.54      1.51 o 
  -6   1   6       47.59       46.96      1.45 o 
  -5   1   6        1.34        2.30      0.45 o 
  -4   1   6        8.28        7.19      0.60 o 
  -3   1   6      664.30      633.39      4.99 o 
  -2   1   6      338.79      312.76      2.86 o 
  -1   1   6     1415.02     1306.78      7.92 o 
   0   1   6      154.98      161.05      1.58 o 
   1   1   6      132.73      122.48      1.22 o 
   2   1   6      592.16      599.37      3.98 o 
   3   1   6     1027.33     1086.84      8.92 o 
   4   1   6       26.82       21.49      0.99 o 
   5   1   6       41.22       38.73      1.34 o 
   6   1   6       15.79       17.62      1.10 o 
   7   1   6       19.93       23.08      1.34 o 
   8   1   6       16.72       13.98      1.79 o 
   9   1   6        2.02        1.63      0.81 o 
  10   1   6       32.69       42.09      2.62 o 
 -10   2   6        0.99        1.73      0.97 o 
  -9   2   6        5.62        4.98      1.06 o 
  -8   2   6      134.09      134.68      2.80 o 
  -7   2   6        2.90        3.26      0.65 o 
  -6   2   6       32.75       29.28      1.36 o 
  -5   2   6       61.37       66.60      1.60 o 
  -4   2   6      103.90       99.92      1.84 o 
  -3   2   6      290.65      269.31      2.80 o 
  -2   2   6      291.29      307.95      2.92 o 
  -1   2   6      633.34      611.20      4.21 o 
   0   2   6      749.43      742.60      5.62 o 
   1   2   6      950.64      966.76      6.21 o 
   2   2   6      247.24      254.06      2.26 o 
   3   2   6        4.19        6.02      0.53 o 
   4   2   6      146.35      146.79      2.44 o 
   5   2   6      191.89      188.55      3.02 o 
   6   2   6       11.51       11.94      0.99 o 
   7   2   6       50.69       44.65      1.72 o 
   8   2   6       17.44       16.23      1.66 o 
   9   2   6        5.32        7.01      2.12 o 
  10   2   6        1.75        1.75      1.02 o 
 -10   3   6        1.65        4.17      1.19 o 
  -9   3   6        7.54        5.42      1.24 o 
  -8   3   6        0.12        0.75      1.38 o 
  -7   3   6      198.18      196.75      3.29 o 
  -6   3   6       37.88       38.32      2.60 o 
  -5   3   6        1.19        1.82      0.46 o 
  -4   3   6       97.37      101.22      2.81 o 
  -3   3   6       46.59       46.88      1.11 o 
  -2   3   6      805.23      801.45      7.52 o 
  -1   3   6       16.21       13.94      0.64 o 
   0   3   6      827.88      817.37      6.31 o 
   1   3   6      451.15      504.04      8.65 o 
   2   3   6      303.80      293.92      2.59 o 
   3   3   6       27.55       24.77      1.29 o 
   4   3   6       12.66       11.78      0.82 o 
   5   3   6      403.97      388.84      4.77 o 
   6   3   6      265.16      270.28      4.04 o 
   7   3   6       46.11       43.14      1.76 o 
   8   3   6        2.46        3.35      0.85 o 
   9   3   6        0.78        0.63      0.74 o 
 -10   4   6       20.41       25.46      2.01 o 
  -9   4   6       27.65       24.02      1.83 o 
  -8   4   6       17.42       13.53      1.37 o 
  -7   4   6        0.30        0.00      0.80 o 
  -6   4   6        3.11        2.92      0.62 o 
  -5   4   6       25.87       25.73      1.15 o 
  -4   4   6      119.16      127.01      2.23 o 
  -3   4   6       11.08        6.94      0.56 o 
  -2   4   6       22.12       25.43      1.09 o 
  -1   4   6      259.07      252.36      3.34 o 
   0   4   6       14.55       17.88      0.96 o 
   1   4   6      168.76      172.69      2.59 o 
   2   4   6        0.16        0.10      0.29 o 
   3   4   6        2.33        1.84      0.50 o 
   4   4   6      141.69      142.75      3.29 o 
   5   4   6       39.62       39.56      1.91 o 
   6   4   6        7.28        8.50      1.23 o 
   7   4   6        1.12        0.00      0.76 o 
   8   4   6        0.05        0.29      0.82 o 
   9   4   6        0.45        1.03      1.24 o 
  -9   5   6       39.44       40.50      2.90 o 
  -8   5   6       14.43       13.92      1.85 o 
  -7   5   6        2.78        4.20      1.36 o 
  -6   5   6        1.12        1.12      0.62 o 
  -5   5   6       16.54       18.00      1.33 o 
  -4   5   6       29.30       32.16      1.78 o 
  -3   5   6       90.83       86.26      2.58 o 
  -2   5   6      163.86      155.76      2.77 o 
  -1   5   6       15.78       17.91      1.17 o 
   0   5   6      537.79      516.58      8.13 o 
   1   5   6      112.00      116.70      2.81 o 
   2   5   6       21.24       22.74      1.19 o 
   3   5   6       45.93       47.47      1.66 o 
   4   5   6      114.48      120.27      3.30 o 
   5   5   6       38.31       36.38      1.97 o 
   6   5   6       10.60        9.59      1.31 o 
   7   5   6        0.00        0.00      0.78 o 
   8   5   6        2.12        1.60      1.53 o 
  -8   6   6        1.44        1.97      2.29 o 
  -7   6   6        5.58        3.09      2.57 o 
  -6   6   6       28.33       29.38      4.89 o 
  -5   6   6        4.44        2.79      1.22 o 
  -4   6   6       31.49       29.21      1.49 o 
  -3   6   6        0.55        0.77      0.68 o 
  -2   6   6      358.11      352.46      5.50 o 
  -1   6   6      227.59      210.44      4.98 o 
   0   6   6       20.18       20.12      1.75 o 
   1   6   6       17.96       14.15      5.29 o 
   2   6   6       81.91       78.50      2.79 o 
   3   6   6      138.90      127.86      3.80 o 
   4   6   6       70.28       70.46      2.66 o 
   5   6   6        9.86       11.03      1.36 o 
   6   6   6       49.95       54.82      2.56 o 
   7   6   6        0.10        1.08      1.05 o 
  -7   7   6        0.44        0.00      1.52 o 
  -6   7   6       13.70       13.77      2.45 o 
  -5   7   6        0.11        0.00      0.78 o 
  -4   7   6        4.02        2.74      0.93 o 
  -3   7   6        0.03        0.96      0.85 o 
  -2   7   6      326.10      321.55      8.36 o 
  -1   7   6        4.33        2.90      1.11 o 
   0   7   6       18.77       19.04      1.95 o 
   1   7   6        3.53        2.30      0.81 o 
   2   7   6       20.80       18.89      1.76 o 
   3   7   6       13.85       14.80      1.40 o 
   4   7   6       69.02       69.49      2.75 o 
   5   7   6       41.54       44.93      2.46 o 
   6   7   6       36.97       44.39      2.57 o 
  -5   8   6        1.48        1.80      1.89 o 
  -4   8   6        0.00        0.00      1.15 o 
  -3   8   6        1.53        0.81      1.15 o 
  -2   8   6       72.54       70.76      5.43 o 
  -1   8   6       27.04       35.15      4.21 o 
   0   8   6        0.22        0.00      1.37 o 
   1   8   6        2.87        2.82      1.87 o 
   2   8   6        3.73        3.37      1.17 o 
   3   8   6        4.15        3.57      1.26 o 
   4   8   6        2.58        3.04      1.23 o 
  -2   9   6      141.48      141.31      5.15 o 
  -1   9   6        0.03        0.00      1.84 o 
   0   9   6        1.96        0.91      1.99 o 
   1   9   6        3.00        0.00      1.65 o 
 -10   1   7        6.25        5.54      1.15 o 
  -9   1   7       75.98       74.85      3.00 o 
  -8   1   7       63.00       67.72      2.03 o 
  -7   1   7        2.00        1.87      0.57 o 
  -6   1   7        0.12        0.74      0.43 o 
  -5   1   7       35.27       28.88      1.31 o 
  -4   1   7      225.82      236.38      2.70 o 
  -3   1   7      148.67      149.34      1.94 o 
  -2   1   7      937.28      979.14      6.31 o 
  -1   1   7       51.70       53.18      0.90 o 
   0   1   7      666.64      645.80      4.48 o 
   1   1   7        2.71        1.67      0.26 o 
   2   1   7      120.87      127.93      1.40 o 
   3   1   7      249.93      249.45      2.84 o 
   4   1   7        0.18        0.14      0.37 o 
   5   1   7      126.19      115.52      2.35 o 
   6   1   7      195.80      180.09      3.19 o 
   7   1   7        2.19        3.03      1.02 o 
   8   1   7        4.02        5.90      0.97 o 
   9   1   7        0.85        0.00      0.72 o 
  10   1   7        0.52        1.93      0.95 o 
 -10   2   7       11.87       11.56      1.46 o 
  -9   2   7        6.68        5.54      1.09 o 
  -8   2   7       40.20       39.61      2.06 o 
  -7   2   7       37.89       33.87      1.45 o 
  -6   2   7       39.81       42.96      1.44 o 
  -5   2   7      224.79      225.53      3.19 o 
  -4   2   7      518.28      571.57      5.00 o 
  -3   2   7     2257.13     2201.13     14.50 o 
  -2   2   7     1014.85     1017.14      6.60 o 
  -1   2   7      876.56      850.28      5.65 o 
   0   2   7     1446.38     1494.14      9.15 o 
   1   2   7      161.60      171.22      1.77 o 
   2   2   7      112.64      119.92      1.75 o 
   3   2   7      463.05      498.43      4.54 o 
   4   2   7      289.33      278.74      3.65 o 
   5   2   7       25.92       23.43      1.18 o 
   6   2   7      125.63      117.12      2.56 o 
   7   2   7      158.68      142.41      3.03 o 
   8   2   7        9.14       12.00      1.21 o 
   9   2   7       22.44       17.17      1.50 o 
 -10   3   7        6.51        6.47      1.95 o 
  -9   3   7        0.67        0.52      1.38 o 
  -8   3   7        3.59        2.33      1.04 o 
  -7   3   7       33.36       33.97      1.49 o 
  -6   3   7        5.42        3.55      0.99 o 
  -5   3   7       15.93       14.05      0.88 o 
  -4   3   7      137.14      133.12      2.05 o 
  -3   3   7       16.46       15.64      0.73 o 
  -2   3   7        7.74        9.24      0.59 o 
  -1   3   7      106.57      118.58      1.78 o 
   0   3   7      163.46      189.19      2.36 o 
   1   3   7       19.31       23.96      1.16 o 
   2   3   7       29.64       39.17      1.11 o 
   3   3   7      493.15      490.44      4.57 o 
   4   3   7       32.05       31.38      1.22 o 
   5   3   7       41.09       43.82      1.54 o 
   6   3   7        0.10        0.55      0.58 o 
   7   3   7       52.64       56.64      2.38 o 
   8   3   7        0.92        1.07      0.95 o 
   9   3   7        6.11        9.72      1.48 o 
  -9   4   7       12.70       13.33      1.48 o 
  -8   4   7        0.96        0.00      1.02 o 
  -7   4   7        1.10        1.23      0.59 o 
  -6   4   7       42.33       40.79      2.03 o 
  -5   4   7       96.28       93.65      2.05 o 
  -4   4   7      128.36      127.91      2.51 o 
  -3   4   7       10.84        9.43      1.08 o 
  -2   4   7        0.23        0.09      0.39 o 
  -1   4   7        3.26        2.49      0.43 o 
   0   4   7      471.99      468.99      4.49 o 
   1   4   7        4.12        4.20      0.55 o 
   2   4   7      126.88      123.47      3.89 o 
   3   4   7       43.11       37.84      1.46 o 
   4   4   7       32.84       33.85      1.76 o 
   5   4   7       68.08       63.43      3.27 o 
   6   4   7      178.58      185.42      8.03 o 
   7   4   7       14.28       14.84      1.58 o 
   8   4   7        1.44        1.39      1.00 o 
   9   4   7        0.20        0.21      1.11 o 
  -9   5   7       22.65       24.68      3.18 o 
  -8   5   7        8.67        7.21      1.49 o 
  -7   5   7       49.86       41.97      2.62 o 
  -6   5   7       13.30       10.91      1.20 o 
  -5   5   7        3.14        2.48      0.65 o 
  -4   5   7       85.71       83.08      2.88 o 
  -3   5   7       54.55       52.83      1.69 o 
  -2   5   7      963.68      941.32      8.86 o 
  -1   5   7        1.18        0.75      0.47 o 
   0   5   7       14.66       14.25      1.47 o 
   1   5   7        2.19        3.21      0.58 o 
   2   5   7       44.01       44.14      1.54 o 
   3   5   7       20.96       19.95      1.23 o 
   4   5   7        3.61        5.18      0.98 o 
   5   5   7      628.85      632.53     12.84 o 
   6   5   7        0.17        0.40      0.81 o 
   7   5   7        9.13       10.57      1.43 o 
   8   5   7        7.09        9.38      1.84 o 
  -8   6   7        0.06        0.00      1.03 o 
  -7   6   7       13.00        9.87      1.71 o 
  -6   6   7        0.03        0.25      0.78 o 
  -5   6   7        4.49        5.45      1.09 o 
  -4   6   7        4.18        4.65      0.84 o 
  -3   6   7       76.45       77.17      2.19 o 
  -2   6   7       99.68      111.14      2.97 o 
  -1   6   7      159.70      151.70      3.38 o 
   0   6   7       41.91       43.53      1.83 o 
   1   6   7        7.45        6.39      1.03 o 
   2   6   7        9.78        9.06      0.95 o 
   3   6   7       10.41        9.53      1.02 o 
   4   6   7       38.00       40.78      2.16 o 
   5   6   7       23.49       24.58      2.96 o 
   6   6   7       23.33       24.21      1.96 o 
   7   6   7        7.85        8.88      1.45 o 
  -7   7   7        3.75        2.60      1.14 o 
  -6   7   7        1.57        1.90      1.04 o 
  -5   7   7        0.03        0.06      0.81 o 
  -4   7   7        4.28        3.27      1.18 o 
  -3   7   7       16.09       11.15      1.35 o 
  -2   7   7       96.71      101.02      3.03 o 
  -1   7   7        1.97        3.91      1.21 o 
   0   7   7       19.79       18.62      1.44 o 
   1   7   7        3.32        3.73      1.35 o 
   2   7   7        3.86        3.52      1.13 o 
   3   7   7       11.66       13.49      1.23 o 
   4   7   7        1.56        1.73      0.93 o 
   5   7   7       13.68       14.67      1.98 o 
   6   7   7       32.52       37.02      3.09 o 
  -5   8   7        0.06        0.76      1.32 o 
  -4   8   7       11.17       14.61      2.15 o 
  -3   8   7       54.90       51.54      3.21 o 
  -2   8   7        0.80        0.00      1.05 o 
  -1   8   7        1.51        2.79      1.25 o 
   0   8   7        5.45        2.76      1.90 o 
   1   8   7        0.16        0.12      0.71 o 
   2   8   7        2.41        1.45      0.87 o 
   3   8   7       10.00        8.54      1.32 o 
   4   8   7        0.97        2.10      1.24 o 
  -1   9   7        0.01        0.49      1.77 o 
   0   9   7        0.19        0.00      1.90 o 
 -10   0   8      120.34      143.70      6.94 o 
  -9   0   8        0.01        0.03      0.90 o 
  -8   0   8        4.36        3.74      1.09 o 
  -7   0   8        0.15        0.09      0.71 o 
  -6   0   8       40.23       37.13      1.93 o 
  -5   0   8       52.65       55.31      2.15 o 
  -4   0   8      966.83     1048.04     11.93 o 
  -3   0   8      708.04      688.63      9.45 o 
  -2   0   8        0.16        0.00      0.31 o 
  -1   0   8      462.26      465.46      5.06 o 
   0   0   8     1212.30     1274.91     11.32 o 
   1   0   8      842.80      796.67      7.73 o 
   2   0   8       41.61       41.37      1.16 o 
   3   0   8       98.93       88.21      2.57 o 
   4   0   8        7.36       10.78      1.82 o 
   5   0   8       57.88       61.55      2.47 o 
   6   0   8        3.33        2.09      1.19 o 
   7   0   8      741.51      613.92     10.05 o 
   8   0   8        0.22        0.88      1.36 o 
   9   0   8       36.67       33.41      2.68 o 
 -10   1   8       62.87       69.09      3.50 o 
  -9   1   8        3.35        2.58      0.82 o 
  -8   1   8        5.39        4.42      0.81 o 
  -7   1   8       28.97       34.08      1.46 o 
  -6   1   8        0.30        0.00      0.33 o 
  -5   1   8      152.23      160.22      2.31 o 
  -4   1   8        6.89        7.59      0.58 o 
  -3   1   8       12.37       15.50      0.55 o 
  -2   1   8      742.17      739.06      6.01 o 
  -1   1   8       38.04       41.81      1.22 o 
   0   1   8       76.42       86.68      1.24 o 
   1   1   8      351.56      354.88      2.71 o 
   2   1   8      290.97      275.00      2.37 o 
   3   1   8      463.83      463.85      5.30 o 
   4   1   8      169.53      166.10      2.74 o 
   5   1   8        4.49        2.29      0.58 o 
   6   1   8        0.52        0.00      0.57 o 
   7   1   8        2.39        3.58      0.79 o 
   8   1   8        2.29        3.68      0.87 o 
   9   1   8        0.94        3.02      0.89 o 
 -10   2   8        2.66        0.24      0.89 o 
  -9   2   8        5.05        3.29      1.54 o 
  -8   2   8       10.17        9.22      1.14 o 
  -7   2   8       65.66       59.72      1.82 o 
  -6   2   8        1.03        0.16      0.44 o 
  -5   2   8       21.15       20.86      0.93 o 
  -4   2   8      339.86      359.48      4.74 o 
  -3   2   8      681.48      629.91      6.75 o 
  -2   2   8      653.92      626.30      4.54 o 
  -1   2   8      871.94      840.06      5.71 o 
   0   2   8      228.35      239.68      2.35 o 
   1   2   8      177.15      170.17      1.85 o 
   2   2   8        0.24        0.00      0.19 o 
   3   2   8       15.86       15.62      1.51 o 
   4   2   8      205.41      191.32      4.21 o 
   5   2   8       42.59       46.42      1.58 o 
   6   2   8        6.40        5.26      0.81 o 
   7   2   8        4.46        4.25      0.84 o 
   8   2   8        0.12        0.00      0.59 o 
   9   2   8        1.55        1.54      0.86 o 
 -10   3   8        8.08        9.15      1.39 o 
  -9   3   8        1.51        0.43      0.81 o 
  -8   3   8        9.52        9.81      1.06 o 
  -7   3   8        0.00        0.00      0.47 o 
  -6   3   8        2.56        2.66      0.60 o 
  -5   3   8        0.36        0.70      0.40 o 
  -4   3   8        8.75        8.14      0.64 o 
  -3   3   8      339.18      321.41      3.38 o 
  -2   3   8      306.23      325.97      3.71 o 
  -1   3   8       49.30       47.94      1.17 o 
   0   3   8        2.84        3.56      0.46 o 
   1   3   8        0.07        0.23      0.31 o 
   2   3   8       16.77       21.36      0.84 o 
   3   3   8       36.23       34.76      1.56 o 
   4   3   8      326.10      322.45      8.94 o 
   5   3   8      881.73      854.11     10.15 o 
   6   3   8      142.76      137.12      6.12 o 
   7   3   8       13.44       13.49      1.51 o 
   8   3   8        3.96        0.32      0.87 o 
   9   3   8       21.83       30.12      2.26 o 
  -9   4   8       12.55       14.09      2.67 o 
  -8   4   8        0.14        0.00      0.87 o 
  -7   4   8       65.00       58.47      4.57 o 
  -6   4   8        5.33        7.55      1.01 o 
  -5   4   8       86.61       81.58      2.12 o 
  -4   4   8        0.35        0.59      0.48 o 
  -3   4   8        6.22        4.44      0.72 o 
  -2   4   8       27.69       25.77      1.18 o 
  -1   4   8        0.81        0.73      0.36 o 
   0   4   8      125.77      139.12      2.18 o 
   1   4   8        3.21        5.18      0.63 o 
   2   4   8        0.41        0.04      0.47 o 
   3   4   8       37.94       41.51      1.55 o 
   4   4   8        8.82        9.24      1.18 o 
   5   4   8      692.96      680.32      8.96 o 
   6   4   8       15.26       13.82      2.57 o 
   7   4   8       13.63       14.45      1.61 o 
   8   4   8        1.03        1.45      0.99 o 
  -9   5   8        0.08        0.90      1.12 o 
  -8   5   8        2.42        3.01      1.22 o 
  -7   5   8       25.95       24.52      2.18 o 
  -6   5   8        3.97        3.32      0.78 o 
  -5   5   8        0.13        0.00      0.48 o 
  -4   5   8       98.87       95.54      2.37 o 
  -3   5   8        3.52        2.54      0.66 o 
  -2   5   8      141.77      137.18      2.71 o 
  -1   5   8      128.68      115.42      2.42 o 
   0   5   8      227.63      212.62      3.27 o 
   1   5   8        9.45       11.26      1.21 o 
   2   5   8       32.46       28.23      1.39 o 
   3   5   8       25.75       30.04      1.69 o 
   4   5   8       16.78       14.86      1.53 o 
   5   5   8       15.21       16.18      1.89 o 
   6   5   8      129.18      132.55      5.04 o 
   7   5   8        0.22        0.86      0.87 o 
   8   5   8        9.58       12.82      1.71 o 
  -8   6   8        0.55        0.45      0.99 o 
  -7   6   8       14.88       11.12      1.48 o 
  -6   6   8        3.21        5.60      0.95 o 
  -5   6   8        3.30        2.45      0.74 o 
  -4   6   8        1.02        0.36      0.59 o 
  -3   6   8        1.90        1.65      0.69 o 
  -2   6   8        0.00        0.40      0.69 o 
  -1   6   8        6.92        6.68      1.11 o 
   0   6   8       33.16       31.53      1.64 o 
   1   6   8       10.51        8.92      1.14 o 
   2   6   8       58.45       55.09      1.90 o 
   3   6   8       22.99       18.79      1.43 o 
   4   6   8        9.12        7.92      1.14 o 
   5   6   8        0.02        0.39      0.77 o 
   6   6   8        0.00        0.00      0.82 o 
   7   6   8       12.94       21.12      2.04 o 
  -6   7   8        2.09        0.44      0.93 o 
  -5   7   8        5.69        5.99      1.54 o 
  -4   7   8       10.36       12.52      1.49 o 
  -3   7   8       24.65       23.83      2.01 o 
  -2   7   8      215.55      223.67      4.62 o 
  -1   7   8       11.23       12.73      1.36 o 
   0   7   8       27.63       26.48      2.25 o 
   1   7   8        0.01        0.00      0.87 o 
   2   7   8       41.08       39.07      1.81 o 
   3   7   8        1.41        1.75      0.80 o 
   4   7   8        6.87        5.32      1.17 o 
   5   7   8       37.02       41.96      2.49 o 
  -5   8   8        0.82        0.00      1.26 o 
  -4   8   8        6.98       10.53      1.95 o 
  -3   8   8        0.88        1.15      0.98 o 
  -2   8   8        0.00        0.23      0.90 o 
  -1   8   8        2.88        2.84      1.03 o 
   0   8   8        0.19        0.00      0.97 o 
   1   8   8        2.51        1.91      0.89 o 
   2   8   8       21.15       24.40      1.86 o 
   3   8   8        1.85        3.58      1.09 o 
   4   8   8        2.59        6.30      1.55 o 
 -10   1   9       73.22       81.18      3.02 o 
  -9   1   9        7.52        7.68      1.84 o 
  -8   1   9       33.50       34.05      2.56 o 
  -7   1   9        0.57        0.00      0.49 o 
  -6   1   9       11.91        9.85      0.89 o 
  -5   1   9      184.85      189.80      2.99 o 
  -4   1   9      217.68      205.42      3.23 o 
  -3   1   9       52.13       56.96      1.26 o 
  -2   1   9      487.85      494.61      3.88 o 
  -1   1   9      100.97      105.03      1.45 o 
   0   1   9      112.95      113.05      1.51 o 
   1   1   9      209.02      221.76      2.06 o 
   2   1   9       46.42       53.14      0.90 o 
   3   1   9       67.65       64.67      1.43 o 
   4   1   9        1.89        0.77      0.50 o 
   5   1   9      178.07      159.56      3.30 o 
   6   1   9       19.11       17.78      1.23 o 
   7   1   9      114.76      100.15      2.64 o 
   8   1   9        0.01        0.00      0.63 o 
   9   1   9        7.32        4.77      1.05 o 
 -10   2   9        1.03        0.10      0.87 o 
  -9   2   9        4.31        2.81      0.81 o 
  -8   2   9        8.90       10.09      1.06 o 
  -7   2   9       50.99       45.85      2.63 o 
  -6   2   9       16.40       15.71      1.07 o 
  -5   2   9       45.84       46.42      1.52 o 
  -4   2   9       32.09       28.04      1.00 o 
  -3   2   9      294.51      271.50      3.05 o 
  -2   2   9      601.15      588.28      4.44 o 
  -1   2   9       94.69       91.55      1.53 o 
   0   2   9      287.93      323.72      3.09 o 
   1   2   9        8.09        7.00      0.39 o 
   2   2   9       10.36        6.83      0.43 o 
   3   2   9      162.80      166.55      2.40 o 
   4   2   9      193.54      181.21      2.98 o 
   5   2   9      483.52      469.13      5.60 o 
   6   2   9       47.11       49.60      1.80 o 
   7   2   9       39.34       32.28      1.67 o 
   8   2   9       12.44        9.90      1.93 o 
   9   2   9        0.37        1.48      1.07 o 
 -10   3   9        0.04        0.60      0.92 o 
  -9   3   9        2.69        2.54      0.95 o 
  -8   3   9        9.79        9.41      1.05 o 
  -7   3   9       11.64       14.69      1.27 o 
  -6   3   9        2.05        1.16      0.51 o 
  -5   3   9       34.24       36.99      1.22 o 
  -4   3   9       15.51       15.14      0.84 o 
  -3   3   9       40.11       38.13      1.11 o 
  -2   3   9      155.51      151.32      2.60 o 
  -1   3   9      583.44      584.12      5.18 o 
   0   3   9      160.87      171.19      2.71 o 
   1   3   9       11.75       13.94      0.75 o 
   2   3   9        6.37        5.19      0.68 o 
   3   3   9        3.08        3.53      0.65 o 
   4   3   9      582.99      581.46      9.54 o 
   5   3   9      121.12      128.63      3.38 o 
   6   3   9       27.38       27.59      1.85 o 
   7   3   9        7.30       10.80      1.43 o 
   8   3   9        1.17        2.03      1.02 o 
   9   3   9        0.02        1.87      1.10 o 
  -9   4   9        0.99        0.00      1.37 o 
  -8   4   9       23.61       20.06      3.15 o 
  -7   4   9       44.00       39.93      2.95 o 
  -6   4   9        9.29       11.54      1.07 o 
  -5   4   9        0.03        0.63      0.55 o 
  -4   4   9        6.12        5.37      0.75 o 
  -3   4   9       65.05       61.20      1.80 o 
  -2   4   9      137.09      139.52      2.62 o 
  -1   4   9        4.49        5.61      0.59 o 
   0   4   9        2.34        1.96      0.45 o 
   1   4   9       19.39       24.91      1.65 o 
   2   4   9       18.07       15.50      1.07 o 
   3   4   9       25.95       26.24      1.35 o 
   4   4   9      235.87      241.60      4.04 o 
   5   4   9       23.44       24.08      1.74 o 
   6   4   9        0.02        0.04      0.74 o 
   7   4   9        0.01        0.00      0.71 o 
   8   4   9        0.83        2.58      1.11 o 
  -8   5   9        0.00        0.26      1.01 o 
  -7   5   9       10.05       10.75      1.14 o 
  -6   5   9        0.50        0.57      0.67 o 
  -5   5   9       15.64       15.84      1.27 o 
  -4   5   9       71.93       69.03      2.07 o 
  -3   5   9       81.16       76.51      3.09 o 
  -2   5   9       83.10       79.39      3.58 o 
  -1   5   9        1.23        1.59      0.59 o 
   0   5   9        0.74        0.46      0.48 o 
   1   5   9       34.24       39.21      1.79 o 
   2   5   9       85.97       71.81      2.31 o 
   3   5   9        0.25        0.90      0.60 o 
   4   5   9        0.46        1.26      0.65 o 
   5   5   9       32.08       33.11      2.05 o 
   6   5   9       16.69       17.57      1.74 o 
   7   5   9        5.13        7.00      1.50 o 
  -7   6   9        3.15        2.96      1.14 o 
  -6   6   9        1.72        1.90      0.79 o 
  -5   6   9       34.05       32.90      2.13 o 
  -4   6   9        1.10        0.00      0.63 o 
  -3   6   9       95.58       94.56      2.52 o 
  -2   6   9       25.86       27.64      1.47 o 
  -1   6   9       65.40       69.50      2.34 o 
   0   6   9       45.34       46.61      1.95 o 
   1   6   9        1.34        1.21      0.74 o 
   2   6   9       20.88       18.13      1.29 o 
   3   6   9       38.56       37.53      1.80 o 
   4   6   9       13.32       13.94      1.59 o 
   5   6   9       45.24       44.27      2.43 o 
   6   6   9        8.54        9.61      1.52 o 
  -6   7   9        0.14        0.22      0.98 o 
  -5   7   9        2.50        2.49      0.91 o 
  -4   7   9       16.71       16.01      1.67 o 
  -3   7   9        0.53        0.09      0.78 o 
  -2   7   9       11.07       10.31      1.58 o 
  -1   7   9        1.12        2.31      0.91 o 
   0   7   9       17.70       17.61      1.99 o 
   1   7   9        0.76        0.48      0.94 o 
   2   7   9       22.07       22.44      1.50 o 
   3   7   9       15.95       14.79      1.38 o 
   4   7   9        0.07        0.00      0.73 o 
   5   7   9       11.81       13.86      1.72 o 
  -4   8   9        0.58        0.00      0.91 o 
  -3   8   9       39.33       37.05      3.20 o 
  -2   8   9        1.25        0.77      1.33 o 
  -1   8   9       19.72       22.40      2.59 o 
   0   8   9        0.58        0.00      1.01 o 
   1   8   9        0.00        0.00      0.78 o 
   2   8   9        1.45        0.26      0.84 o 
   3   8   9        3.64        7.22      1.31 o 
 -10   0  10      125.84      136.24     12.97 o 
  -9   0  10      189.21      202.37      5.52 o 
  -8   0  10      111.73      115.27      6.12 o 
  -7   0  10       31.75       26.78      2.28 o 
  -6   0  10       20.13       21.23      1.70 o 
  -5   0  10       54.39       57.36      2.32 o 
  -4   0  10      406.10      399.00      9.87 o 
  -3   0  10      221.30      216.54      3.30 o 
  -2   0  10       89.44       84.72      1.93 o 
  -1   0  10      165.76      173.92      2.85 o 
   0   0  10       13.97       22.81      1.06 o 
   1   0  10      336.78      309.99      4.26 o 
   2   0  10       21.29       17.68      0.84 o 
   3   0  10      138.81      146.11      2.70 o 
   4   0  10      108.28      111.36      3.31 o 
   5   0  10       81.63       83.82      3.10 o 
   6   0  10       18.75       20.46      1.87 o 
   7   0  10       34.91       33.65      7.08 o 
   8   0  10        2.79        6.99      1.53 o 
   9   0  10        7.15       12.80      2.01 o 
 -10   1  10        0.43        0.46      0.77 o 
  -9   1  10        7.65        6.48      1.02 o 
  -8   1  10       27.38       28.24      1.53 o 
  -7   1  10       29.32       29.33      1.45 o 
  -6   1  10       38.54       38.76      1.67 o 
  -5   1  10        1.12        3.55      0.60 o 
  -4   1  10      114.13      121.50      2.57 o 
  -3   1  10        4.04        4.57      0.55 o 
  -2   1  10       40.88       43.42      1.05 o 
  -1   1  10     1354.09     1344.16      8.69 o 
   0   1  10      260.66      282.59      2.73 o 
   1   1  10      111.51      103.59      1.37 o 
   2   1  10       35.51       39.83      0.85 o 
   3   1  10       39.85       37.56      1.03 o 
   4   1  10      502.66      486.38      6.23 o 
   5   1  10        7.33        6.31      0.94 o 
   6   1  10       14.38       10.02      1.64 o 
   7   1  10       16.04       11.24      1.18 o 
   8   1  10        3.28        3.72      0.91 o 
   9   1  10        9.78        9.66      1.29 o 
 -10   2  10        0.69        0.00      0.91 o 
  -9   2  10        0.84        0.00      0.72 o 
  -8   2  10        7.37        6.81      1.13 o 
  -7   2  10        2.41        1.06      0.83 o 
  -6   2  10        5.13        8.38      0.85 o 
  -5   2  10       44.02       46.75      1.36 o 
  -4   2  10       86.42       87.42      2.36 o 
  -3   2  10      162.77      153.20      2.24 o 
  -2   2  10      628.72      597.51      5.17 o 
  -1   2  10      177.30      177.79      2.05 o 
   0   2  10      102.03      109.99      1.56 o 
   1   2  10      209.16      204.74      2.01 o 
   2   2  10      136.15      145.15      1.75 o 
   3   2  10       94.49       97.83      2.43 o 
   4   2  10      660.69      642.97      6.73 o 
   5   2  10        1.02        0.24      0.54 o 
   6   2  10      128.94      122.20      2.80 o 
   7   2  10       20.06       18.05      1.69 o 
   8   2  10        4.09        3.90      1.14 o 
   9   2  10        6.45        6.32      1.43 o 
  -9   3  10        5.93        6.51      1.20 o 
  -8   3  10       67.71       67.22      2.17 o 
  -7   3  10        5.39        4.99      0.91 o 
  -6   3  10        7.01        6.91      1.13 o 
  -5   3  10       16.44       18.57      1.04 o 
  -4   3  10       55.78       57.31      1.74 o 
  -3   3  10      108.35      103.34      2.25 o 
  -2   3  10      178.04      178.95      2.95 o 
  -1   3  10       41.23       46.58      1.25 o 
   0   3  10       49.74       55.89      1.42 o 
   1   3  10       59.73       60.89      1.43 o 
   2   3  10       19.82       23.27      1.21 o 
   3   3  10        1.27        0.59      0.49 o 
   4   3  10      368.56      370.05      5.08 o 
   5   3  10       20.54       21.39      1.64 o 
   6   3  10        1.64        1.53      0.80 o 
   7   3  10       10.49       14.83      1.61 o 
   8   3  10        0.00        0.34      0.90 o 
  -9   4  10        6.44        1.72      2.04 o 
  -8   4  10       12.06       14.98      1.57 o 
  -7   4  10       10.97        8.57      1.22 o 
  -6   4  10        4.39        5.34      0.87 o 
  -5   4  10        0.08        0.59      0.56 o 
  -4   4  10        2.42        2.38      0.66 o 
  -3   4  10      316.35      304.18      5.95 o 
  -2   4  10      146.59      144.35      3.33 o 
  -1   4  10        7.90        8.10      0.98 o 
   0   4  10        7.91        8.76      0.78 o 
   1   4  10        4.98        5.20      0.73 o 
   2   4  10        0.04        0.00      0.45 o 
   3   4  10        8.49       10.00      1.02 o 
   4   4  10      114.47      116.13      2.80 o 
   5   4  10       43.05       44.98      2.27 o 
   6   4  10        2.80        3.81      1.03 o 
   7   4  10        1.86        3.34      1.32 o 
   8   4  10        0.03        0.50      0.99 o 
  -8   5  10        0.99        0.00      0.98 o 
  -7   5  10        3.63        3.08      0.90 o 
  -6   5  10        1.97        1.61      0.70 o 
  -5   5  10        2.09        1.74      0.69 o 
  -4   5  10        0.60        1.66      0.67 o 
  -3   5  10      569.69      541.68      6.43 o 
  -2   5  10       84.55       81.10      2.20 o 
  -1   5  10        1.20        1.42      0.62 o 
   0   5  10       30.78       26.58      1.34 o 
   1   5  10       17.79       18.83      1.44 o 
   2   5  10       47.81       40.70      1.72 o 
   3   5  10      241.66      238.24      4.16 o 
   4   5  10       35.92       38.42      1.85 o 
   5   5  10        7.12        7.78      1.25 o 
   6   5  10       25.91       20.98      2.00 o 
   7   5  10        5.50        4.89      1.28 o 
  -7   6  10        5.53        2.39      1.10 o 
  -6   6  10        7.09        7.25      1.10 o 
  -5   6  10       30.51       29.26      2.16 o 
  -4   6  10        3.19        3.37      0.98 o 
  -3   6  10      229.80      230.97      4.07 o 
  -2   6  10       24.57       22.39      1.56 o 
  -1   6  10        8.49        7.35      1.42 o 
   0   6  10       14.11       14.08      1.76 o 
   1   6  10        5.86        6.80      1.40 o 
   2   6  10      128.01      120.38      2.91 o 
   3   6  10        0.25        1.26      0.72 o 
   4   6  10       32.73       33.67      1.98 o 
   5   6  10       26.72       31.52      2.24 o 
   6   6  10        0.46        0.00      1.25 o 
  -6   7  10        0.77        1.12      0.86 o 
  -5   7  10       41.54       42.04      2.08 o 
  -4   7  10        1.11        0.64      0.76 o 
  -3   7  10       11.28       10.05      1.36 o 
  -2   7  10       11.74       11.03      1.42 o 
  -1   7  10       10.40       12.89      1.45 o 
   0   7  10        7.43        6.91      1.75 o 
   1   7  10       13.34       14.38      1.96 o 
   2   7  10       31.94       34.05      1.84 o 
   3   7  10        0.82        0.08      0.70 o 
   4   7  10       26.79       28.80      2.62 o 
   5   7  10        8.82        6.49      1.35 o 
  -3   8  10        0.30        0.00      0.92 o 
  -2   8  10       10.79        9.29      1.41 o 
  -1   8  10        0.67        1.63      1.89 o 
   0   8  10        0.20        0.01      1.43 o 
   1   8  10        5.77        1.78      1.77 o 
   2   8  10       17.12       16.96      1.78 o 
 -10   1  11        8.62        6.17      1.10 o 
  -9   1  11       56.72       57.30      2.19 o 
  -8   1  11       13.05       11.05      1.36 o 
  -7   1  11        4.66        4.03      0.76 o 
  -6   1  11       61.58       62.55      1.85 o 
  -5   1  11        0.98        3.62      0.66 o 
  -4   1  11        2.77        3.57      0.53 o 
  -3   1  11       59.88       57.88      1.39 o 
  -2   1  11        3.19        4.86      0.47 o 
  -1   1  11      314.67      322.17      3.08 o 
   0   1  11       24.96       29.72      0.88 o 
   1   1  11        0.83        0.41      0.26 o 
   2   1  11      127.85      123.11      1.51 o 
   3   1  11       97.73      100.87      1.72 o 
   4   1  11      534.75      542.05      6.12 o 
   5   1  11      122.36      123.28      2.72 o 
   6   1  11       19.75       18.14      1.77 o 
   7   1  11       25.89       24.53      1.56 o 
   8   1  11       13.37       15.57      1.72 o 
   9   1  11        5.87        5.98      1.76 o 
 -10   2  11        2.16        1.18      0.98 o 
  -9   2  11        0.97        0.00      0.73 o 
  -8   2  11       25.55       24.93      1.58 o 
  -7   2  11        1.76        1.84      0.65 o 
  -6   2  11        2.26        2.06      0.60 o 
  -5   2  11        8.09        8.26      1.14 o 
  -4   2  11       11.73       11.23      0.84 o 
  -3   2  11      381.79      368.27      4.60 o 
  -2   2  11       33.49       32.94      1.08 o 
  -1   2  11       88.56      108.04      1.78 o 
   0   2  11        7.57        6.40      0.51 o 
   1   2  11      104.79      106.92      1.63 o 
   2   2  11       51.58       55.20      1.46 o 
   3   2  11       24.31       23.02      1.30 o 
   4   2  11      104.57      106.50      3.12 o 
   5   2  11      173.24      165.47      3.92 o 
   6   2  11        6.56        8.01      1.28 o 
   7   2  11        2.01        2.78      0.99 o 
   8   2  11        1.33        2.02      1.05 o 
  -9   3  11        3.60        2.97      1.15 o 
  -8   3  11        7.34        7.66      1.36 o 
  -7   3  11       29.46       27.05      1.81 o 
  -6   3  11       27.43       29.97      1.79 o 
  -5   3  11        7.94        6.63      0.84 o 
  -4   3  11      262.91      243.17      4.38 o 
  -3   3  11       17.96       18.72      1.26 o 
  -2   3  11        0.65        0.00      0.47 o 
  -1   3  11        1.03        0.69      0.52 o 
   0   3  11       46.66       52.93      1.39 o 
   1   3  11       14.01       15.67      0.87 o 
   2   3  11       23.92       25.52      1.15 o 
   3   3  11        3.26        2.65      0.66 o 
   4   3  11       70.67       72.03      2.26 o 
   5   3  11        2.63        3.77      0.96 o 
   6   3  11       41.75       35.24      2.24 o 
   7   3  11       21.87       23.30      1.97 o 
   8   3  11       16.18       24.09      2.16 o 
  -9   4  11        7.80        6.58      1.62 o 
  -8   4  11        0.53        0.68      0.88 o 
  -7   4  11        1.89        2.41      0.90 o 
  -6   4  11        1.94        1.28      0.70 o 
  -5   4  11       93.80       94.61      2.83 o 
  -4   4  11       38.19       38.03      1.97 o 
  -3   4  11      608.88      608.21      6.79 o 
  -2   4  11        0.26        0.00      0.51 o 
  -1   4  11      166.64      158.46      2.95 o 
   0   4  11        1.63        0.55      0.47 o 
   1   4  11        0.01        0.02      0.48 o 
   2   4  11       47.05       45.99      1.70 o 
   3   4  11        9.02       10.69      1.05 o 
   4   4  11       57.03       57.89      2.71 o 
   5   4  11      104.12      108.26      5.06 o 
   6   4  11       46.59       55.42      2.87 o 
   7   4  11        8.24        7.07      1.37 o 
  -8   5  11       20.33       14.16      2.05 o 
  -7   5  11        0.59        0.08      0.71 o 
  -6   5  11        1.39        1.47      0.77 o 
  -5   5  11        1.42        1.80      0.75 o 
  -4   5  11       11.10       13.76      1.77 o 
  -3   5  11      336.38      324.35      4.78 o 
  -2   5  11       38.29       33.53      1.73 o 
  -1   5  11       27.57       24.45      1.38 o 
   0   5  11       15.16       14.02      1.12 o 
   1   5  11        0.30        0.69      0.67 o 
   2   5  11        6.77        9.65      1.03 o 
   3   5  11        1.87        1.15      0.68 o 
   4   5  11      294.26      315.86      6.11 o 
   5   5  11        0.32        0.00      0.78 o 
   6   5  11       17.63       19.69      1.95 o 
   7   5  11        1.90        2.84      1.15 o 
  -7   6  11        0.00        0.00      0.77 o 
  -6   6  11       14.99       18.37      1.52 o 
  -5   6  11        2.82        3.73      0.92 o 
  -4   6  11       13.96       12.36      1.27 o 
  -3   6  11       16.39       17.23      1.37 o 
  -2   6  11       10.66       12.76      1.71 o 
  -1   6  11        4.44        2.05      0.85 o 
   0   6  11        1.73        0.00      0.85 o 
   1   6  11       13.80       11.80      1.77 o 
   2   6  11        1.85        0.74      0.82 o 
   3   6  11       43.09       43.46      2.00 o 
   4   6  11       33.67       39.45      2.04 o 
   5   6  11       55.72       63.13      2.93 o 
   6   6  11       19.82       27.52      2.27 o 
  -5   7  11        2.35        2.67      0.97 o 
  -4   7  11        0.46        0.35      0.76 o 
  -3   7  11        5.10        4.96      1.16 o 
  -2   7  11       12.52       11.42      2.48 o 
  -1   7  11        2.35        4.02      1.35 o 
   0   7  11        0.08        0.00      0.90 o 
   1   7  11        3.60        1.42      1.16 o 
   2   7  11        1.38        0.94      0.89 o 
   3   7  11        0.04        0.13      0.84 o 
   4   7  11        8.59        7.63      1.23 o 
  -3   8  11        4.95        4.65      1.31 o 
  -2   8  11        8.46        8.79      1.83 o 
  -1   8  11        0.12        1.25      1.23 o 
   0   8  11        2.26        1.52      1.27 o 
   1   8  11        2.12        1.92      1.03 o 
 -10   0  12        0.00        0.25      1.86 o 
  -9   0  12        2.49        5.28      2.23 o 
  -8   0  12        0.67        2.28      1.11 o 
  -7   0  12        0.61        0.20      1.12 o 
  -6   0  12       84.77       85.04      3.50 o 
  -5   0  12      157.09      150.98      6.88 o 
  -4   0  12      226.22      215.16      4.69 o 
  -3   0  12      129.80      121.72      3.30 o 
  -2   0  12        8.58        9.69      0.88 o 
  -1   0  12      167.83      183.87      4.09 o 
   0   0  12      149.26      152.27      2.89 o 
   1   0  12      276.81      263.56      4.00 o 
   2   0  12       22.25       23.03      1.04 o 
   3   0  12      593.56      589.69     10.11 o 
   4   0  12      207.59      192.39     10.92 o 
   5   0  12       12.81       15.26      2.54 o 
   6   0  12       35.19       38.08      3.85 o 
   7   0  12        4.82        3.95      1.23 o 
   8   0  12        0.40        0.46      1.12 o 
  -9   1  12        3.95        2.26      0.85 o 
  -8   1  12        0.00        0.00      0.58 o 
  -7   1  12        2.06        2.08      0.68 o 
  -6   1  12       10.72       10.84      0.99 o 
  -5   1  12       34.94       39.22      1.49 o 
  -4   1  12        4.99        6.67      0.76 o 
  -3   1  12      106.75      104.95      1.94 o 
  -2   1  12       61.48       60.04      1.58 o 
  -1   1  12        5.37        5.05      0.51 o 
   0   1  12       47.44       46.71      1.18 o 
   1   1  12       43.03       46.63      1.01 o 
   2   1  12       54.64       52.32      1.03 o 
   3   1  12      128.82      131.45      2.35 o 
   4   1  12      286.81      289.61      4.22 o 
   5   1  12       43.26       42.31      2.93 o 
   6   1  12       92.17       86.03      2.47 o 
   7   1  12        2.02        2.04      0.82 o 
   8   1  12        9.96       13.46      1.71 o 
  -9   2  12        2.64        5.41      0.98 o 
  -8   2  12       15.34       20.04      1.48 o 
  -7   2  12        2.59        2.03      0.68 o 
  -6   2  12        0.14        0.89      0.53 o 
  -5   2  12       10.05       10.24      0.93 o 
  -4   2  12       29.13       30.89      1.46 o 
  -3   2  12        3.15        3.09      0.55 o 
  -2   2  12      182.25      183.17      2.56 o 
  -1   2  12       29.10       29.69      1.11 o 
   0   2  12       17.33       17.12      0.89 o 
   1   2  12       22.50       21.53      1.05 o 
   2   2  12      214.19      213.74      3.04 o 
   3   2  12      331.31      342.24      6.78 o 
   4   2  12      210.30      213.23      3.77 o 
   5   2  12        9.05        9.46      1.30 o 
   6   2  12        2.27        1.13      0.82 o 
   7   2  12        0.01        0.63      0.84 o 
   8   2  12       15.39       23.94      2.26 o 
  -9   3  12        5.53        7.58      1.36 o 
  -8   3  12       33.61       33.50      2.12 o 
  -7   3  12        2.33        0.72      0.77 o 
  -6   3  12        7.72        6.90      1.76 o 
  -5   3  12        1.68        2.60      0.68 o 
  -4   3  12      444.30      427.94      5.42 o 
  -3   3  12      321.56      301.65      4.31 o 
  -2   3  12       41.57       39.81      1.53 o 
  -1   3  12        5.12        6.35      0.80 o 
   0   3  12        4.04        4.48      0.60 o 
   1   3  12        1.66        0.16      0.46 o 
   2   3  12       50.83       51.79      1.58 o 
   3   3  12        0.06        0.15      0.55 o 
   4   3  12      473.82      464.76      6.12 o 
   5   3  12       63.99       61.25      2.53 o 
   6   3  12        0.31        1.29      0.85 o 
   7   3  12        0.69        1.20      0.88 o 
   8   3  12       43.51       53.81      2.90 o 
  -8   4  12       14.13       15.92      1.71 o 
  -7   4  12        0.00        0.00      0.75 o 
  -6   4  12        7.83        6.27      0.97 o 
  -5   4  12       62.64       57.51      2.44 o 
  -4   4  12        0.06        1.13      0.65 o 
  -3   4  12        0.61        1.33      0.86 o 
  -2   4  12        9.71        9.64      1.01 o 
  -1   4  12       27.79       23.44      1.33 o 
   0   4  12        2.42        2.35      0.72 o 
   1   4  12        8.47        6.14      0.83 o 
   2   4  12       27.27       22.76      1.36 o 
   3   4  12        1.66        1.76      0.79 o 
   4   4  12        1.04        0.00      0.62 o 
   5   4  12        1.06        1.04      0.84 o 
   6   4  12        0.66        2.04      0.97 o 
   7   4  12        4.79        3.65      1.19 o 
  -7   5  12        1.30        0.45      0.93 o 
  -6   5  12        1.30        1.54      0.93 o 
  -5   5  12        4.15        3.58      0.89 o 
  -4   5  12        1.20        0.59      0.69 o 
  -3   5  12        0.27        0.62      0.68 o 
  -2   5  12       29.57       30.22      1.89 o 
  -1   5  12       95.77      101.28      2.53 o 
   0   5  12       15.27       13.82      1.42 o 
   1   5  12       66.24       58.37      2.33 o 
   2   5  12       15.32       15.78      1.30 o 
   3   5  12       16.40       17.97      1.41 o 
   4   5  12       51.95       51.35      2.92 o 
   5   5  12       24.87       24.78      2.07 o 
   6   5  12        3.14        5.58      1.31 o 
  -6   6  12        4.66        5.78      1.10 o 
  -5   6  12        5.32        4.94      1.00 o 
  -4   6  12        0.96        1.27      0.77 o 
  -3   6  12       40.95       39.07      1.88 o 
  -2   6  12        0.40        0.00      0.66 o 
  -1   6  12      107.00      109.49      5.26 o 
   0   6  12        1.21        0.89      1.04 o 
   1   6  12       33.75       29.09      2.49 o 
   2   6  12        0.13        0.00      0.92 o 
   3   6  12        0.92        1.60      0.78 o 
   4   6  12        8.70        8.74      1.20 o 
   5   6  12       37.15       41.90      3.07 o 
  -5   7  12        0.18        0.02      0.84 o 
  -4   7  12        9.14        8.99      1.26 o 
  -3   7  12        1.82        0.57      0.79 o 
  -2   7  12        7.78       10.31      1.85 o 
  -1   7  12       10.76        7.68      1.68 o 
   0   7  12       10.27       11.99      1.99 o 
   1   7  12        0.74        0.95      1.05 o 
   2   7  12        3.81        3.77      1.14 o 
   3   7  12        2.41        3.35      1.39 o 
  -9   1  13        4.70        3.42      1.43 o 
  -8   1  13        4.52        3.57      0.87 o 
  -7   1  13        0.27        0.00      0.58 o 
  -6   1  13       35.56       36.59      1.60 o 
  -5   1  13      193.42      187.73      3.83 o 
  -4   1  13       64.00       64.54      2.38 o 
  -3   1  13        0.46        0.29      0.45 o 
  -2   1  13       36.52       36.21      1.19 o 
  -1   1  13        0.48        0.25      0.35 o 
   0   1  13       25.10       24.58      0.90 o 
   1   1  13       20.12       17.68      0.72 o 
   2   1  13       11.43       10.36      0.63 o 
   3   1  13       94.00       90.98      1.77 o 
   4   1  13      408.80      408.13      5.31 o 
   5   1  13        6.49        5.39      0.88 o 
   6   1  13       16.93       17.15      1.40 o 
   7   1  13        8.74       12.01      1.58 o 
   8   1  13       18.50       28.01      2.27 o 
  -9   2  13       14.26       13.47      1.36 o 
  -8   2  13        9.03        8.80      1.54 o 
  -7   2  13        0.07        0.27      0.57 o 
  -6   2  13        1.73        1.46      0.60 o 
  -5   2  13        0.28        0.16      0.52 o 
  -4   2  13      475.46      483.66      9.59 o 
  -3   2  13        0.24        0.00      0.50 o 
  -2   2  13      172.39      170.66      3.03 o 
  -1   2  13       47.23       53.80      1.99 o 
   0   2  13        7.08        6.16      0.75 o 
   1   2  13        3.99        2.80      0.53 o 
   2   2  13        1.20        1.35      0.77 o 
   3   2  13      849.48      860.06      8.80 o 
   4   2  13        0.10        0.00      0.61 o 
   5   2  13       30.74       32.19      2.02 o 
   6   2  13        9.03        7.33      1.24 o 
   7   2  13        1.89        1.69      0.91 o 
  -9   3  13        0.01        0.00      0.83 o 
  -8   3  13        0.64        0.61      0.84 o 
  -7   3  13        0.68        2.44      0.86 o 
  -6   3  13        8.19        9.79      1.26 o 
  -5   3  13        1.19        1.12      0.85 o 
  -4   3  13       50.29       55.83      2.17 o 
  -3   3  13      363.49      346.60      4.79 o 
  -2   3  13       42.66       37.34      1.55 o 
  -1   3  13       32.90       32.45      1.45 o 
   0   3  13       16.55       15.86      0.95 o 
   1   3  13       14.13       15.85      1.29 o 
   2   3  13       74.82       77.04      1.92 o 
   3   3  13        0.01        0.00      0.57 o 
   4   3  13        0.08        0.21      0.63 o 
   5   3  13        0.92        0.17      0.76 o 
   6   3  13        4.46        2.08      0.96 o 
   7   3  13        7.20        8.90      1.49 o 
  -8   4  13       13.77       14.00      2.00 o 
  -7   4  13        0.13        0.11      0.84 o 
  -6   4  13        0.23        0.37      0.83 o 
  -5   4  13       42.82       45.71      2.50 o 
  -4   4  13        2.08        1.11      0.72 o 
  -3   4  13        0.21        0.48      0.84 o 
  -2   4  13      149.78      146.28      3.77 o 
  -1   4  13       18.44       19.43      1.27 o 
   0   4  13       10.36       10.71      1.27 o 
   1   4  13       79.73       71.58      2.15 o 
   2   4  13        7.22        6.15      1.12 o 
   3   4  13       25.81       25.80      1.58 o 
   4   4  13        1.99        1.10      0.68 o 
   5   4  13        1.79        0.76      0.98 o 
   6   4  13        4.93        7.83      1.36 o 
  -7   5  13        0.24        0.00      0.89 o 
  -6   5  13        3.04        2.01      0.82 o 
  -5   5  13       15.03       13.65      1.46 o 
  -4   5  13       85.89       88.23      2.65 o 
  -3   5  13        6.46        5.55      0.98 o 
  -2   5  13        0.00        0.00      0.58 o 
  -1   5  13        0.04        0.23      0.63 o 
   0   5  13        8.76        8.94      1.28 o 
   1   5  13       96.96       85.98      3.66 o 
   2   5  13        5.81        4.44      0.87 o 
   3   5  13        2.35        1.40      0.77 o 
   4   5  13        0.69        0.39      0.77 o 
   5   5  13        1.15        1.86      1.02 o 
   6   5  13        0.11        0.00      1.58 o 
  -6   6  13        2.00        0.93      0.87 o 
  -5   6  13        2.42        3.15      0.93 o 
  -4   6  13        2.61        2.03      0.85 o 
  -3   6  13        5.14        6.28      1.04 o 
  -2   6  13       24.29       22.74      1.57 o 
  -1   6  13        0.02        0.88      0.83 o 
   0   6  13        7.58        7.35      2.64 o 
   1   6  13       19.43       22.76      2.51 o 
   2   6  13        1.18        0.33      0.85 o 
   3   6  13        0.16        0.48      0.77 o 
   4   6  13        0.42        0.00      0.79 o 
  -4   7  13        0.02        0.00      0.82 o 
  -3   7  13        5.55        5.75      1.12 o 
  -2   7  13        0.22        0.00      1.52 o 
  -1   7  13        8.74        7.41      1.69 o 
   0   7  13        0.90        0.48      1.41 o 
   1   7  13        0.48        2.22      1.30 o 
   2   7  13       20.02       30.45      2.71 o 
  -9   0  14        0.93        1.03      2.01 o 
  -8   0  14       38.02       42.65      2.85 o 
  -7   0  14       11.14       15.30      4.23 o 
  -6   0  14       38.37       34.83      2.27 o 
  -5   0  14      152.67      160.38      4.42 o 
  -4   0  14      236.03      245.95      5.38 o 
  -3   0  14      269.17      260.06      5.66 o 
  -2   0  14      369.94      361.91      6.38 o 
  -1   0  14       31.20       30.76      1.51 o 
   0   0  14       34.21       35.92      1.55 o 
   1   0  14       32.95       35.51      2.86 o 
   2   0  14       22.19       18.37      1.05 o 
   3   0  14      913.32      910.13     10.16 o 
   4   0  14       48.31       54.20      2.67 o 
   5   0  14        0.50        0.00      0.90 o 
   6   0  14       42.94       41.34      2.79 o 
   7   0  14        7.42       13.26      1.92 o 
  -9   1  14       15.28       17.99      1.96 o 
  -8   1  14        2.06        0.97      0.71 o 
  -7   1  14        0.90        1.67      0.76 o 
  -6   1  14        0.28        0.30      0.55 o 
  -5   1  14       68.33       73.46      2.10 o 
  -4   1  14       10.74       12.93      1.09 o 
  -3   1  14       15.05       14.64      1.05 o 
  -2   1  14       69.39       70.26      1.70 o 
  -1   1  14        5.45        5.04      0.57 o 
   0   1  14       18.44       14.97      0.79 o 
   1   1  14        0.00        0.33      0.33 o 
   2   1  14        6.34        5.16      0.53 o 
   3   1  14      125.65      128.11      2.84 o 
   4   1  14       41.08       43.34      2.15 o 
   5   1  14       33.99       38.88      2.18 o 
   6   1  14        9.83       10.16      1.44 o 
   7   1  14        3.28        5.37      1.24 o 
  -9   2  14        2.04        0.50      0.96 o 
  -8   2  14        2.47        2.75      0.93 o 
  -7   2  14        0.19        0.00      0.71 o 
  -6   2  14        0.06        0.60      0.74 o 
  -5   2  14        1.52        1.97      1.05 o 
  -4   2  14       59.73       64.80      2.38 o 
  -3   2  14       40.63       39.19      1.63 o 
  -2   2  14        1.81        2.35      0.66 o 
  -1   2  14        4.42        4.65      0.74 o 
   0   2  14       42.12       41.75      1.35 o 
   1   2  14        2.16        2.42      0.63 o 
   2   2  14       54.43       45.84      1.50 o 
   3   2  14      191.56      197.53      3.21 o 
   4   2  14       30.38       33.07      2.25 o 
   5   2  14        5.43        5.87      1.28 o 
   6   2  14       18.77       18.71      1.85 o 
   7   2  14        1.55        3.66      1.12 o 
  -8   3  14        0.58        0.00      0.90 o 
  -7   3  14        0.20        0.00      0.76 o 
  -6   3  14        0.61        0.89      0.87 o 
  -5   3  14       12.95       13.49      1.44 o 
  -4   3  14       71.26       74.66      3.00 o 
  -3   3  14        1.31        1.25      0.68 o 
  -2   3  14        0.79        0.58      0.68 o 
  -1   3  14        2.23        4.16      0.77 o 
   0   3  14       12.28       13.53      1.08 o 
   1   3  14       84.87       81.84      2.27 o 
   2   3  14        1.73        0.80      0.53 o 
   3   3  14        0.27        0.69      0.65 o 
   4   3  14        0.38        0.00      0.64 o 
   5   3  14       60.73       64.26      2.74 o 
   6   3  14        1.70        0.00      0.79 o 
   7   3  14        1.06        0.43      0.98 o 
  -8   4  14        4.19        3.06      2.01 o 
  -7   4  14        0.00        0.00      0.90 o 
  -6   4  14        3.12        2.53      1.01 o 
  -5   4  14       16.62       15.05      1.34 o 
  -4   4  14      400.75      383.18      5.49 o 
  -3   4  14       95.71       86.49      2.45 o 
  -2   4  14        0.28        0.00      0.59 o 
  -1   4  14       14.52       12.83      1.16 o 
   0   4  14        4.56        2.58      0.85 o 
   1   4  14       34.01       30.94      2.68 o 
   2   4  14        9.55       11.68      1.16 o 
   3   4  14       94.97       96.33      4.11 o 
   4   4  14        8.52       13.36      1.33 o 
   5   4  14        0.19        0.00      0.83 o 
   6   4  14        1.82        1.89      1.10 o 
  -7   5  14        1.91        3.17      1.20 o 
  -6   5  14        1.22        2.05      1.02 o 
  -5   5  14        1.78        1.56      0.81 o 
  -4   5  14       25.80       26.97      2.31 o 
  -3   5  14        8.43        6.92      1.05 o 
  -2   5  14        0.29        0.31      0.67 o 
  -1   5  14        0.84        0.00      0.73 o 
   0   5  14        4.65        4.01      1.04 o 
   1   5  14       35.87       29.76      4.00 o 
   2   5  14        1.43        0.04      0.66 o 
   3   5  14      146.10      167.10      3.78 o 
   4   5  14        2.55        2.78      0.95 o 
   5   5  14        2.46        2.92      1.28 o 
  -5   6  14        1.04        0.79      0.83 o 
  -4   6  14        4.72        3.00      0.96 o 
  -3   6  14        0.93        0.12      0.74 o 
  -2   6  14        2.17        2.45      0.88 o 
  -1   6  14        5.47        4.02      1.08 o 
   0   6  14        6.00        6.67      1.63 o 
   1   6  14        6.79        7.92      1.77 o 
   2   6  14        5.59        8.95      1.37 o 
   3   6  14       65.65       71.91      4.80 o 
   4   6  14        0.04        0.00      0.81 o 
  -3   7  14        1.11        1.79      0.95 o 
  -2   7  14       23.74       28.49      3.48 o 
  -1   7  14        0.53        0.11      1.90 o 
   0   7  14        4.62        1.79      1.38 o 
   1   7  14       30.15       27.92      2.24 o 
  -8   1  15        0.09        0.67      0.68 o 
  -7   1  15        6.96        7.76      1.03 o 
  -6   1  15        1.80        1.44      0.69 o 
  -5   1  15       28.55       26.56      2.49 o 
  -4   1  15        5.33        4.25      0.80 o 
  -3   1  15       31.11       32.30      1.44 o 
  -2   1  15       23.75       23.56      1.11 o 
  -1   1  15       14.25       13.86      0.89 o 
   0   1  15       11.69       11.27      0.76 o 
   1   1  15        0.00        0.00      0.38 o 
   2   1  15       14.81       15.55      1.01 o 
   3   1  15       50.35       54.77      1.95 o 
   4   1  15        1.81        1.02      0.82 o 
   5   1  15        0.25        0.85      0.80 o 
   6   1  15        0.98        0.04      0.84 o 
   7   1  15        0.55        0.80      1.00 o 
  -8   2  15        4.03        3.50      1.08 o 
  -7   2  15        0.18        0.00      1.02 o 
  -6   2  15        7.83        6.28      1.16 o 
  -5   2  15        0.72        0.87      0.78 o 
  -4   2  15      240.71      242.69      6.52 o 
  -3   2  15       19.30       18.06      1.30 o 
  -2   2  15        2.35        3.36      0.73 o 
  -1   2  15       12.33       14.69      1.12 o 
   0   2  15       38.96       33.55      1.48 o 
   1   2  15       32.89       32.80      1.81 o 
   2   2  15        4.20        4.55      0.73 o 
   3   2  15      155.98      150.17      3.24 o 
   4   2  15      129.02      137.36      3.24 o 
   5   2  15        2.08        1.59      0.88 o 
   6   2  15       22.59       23.41      2.03 o 
  -8   3  15        0.28        0.00      0.84 o 
  -7   3  15        3.98        5.31      1.60 o 
  -6   3  15        1.53        0.62      0.85 o 
  -5   3  15        4.87        8.29      1.46 o 
  -4   3  15       14.53       17.46      3.12 o 
  -3   3  15       27.26       29.97      1.60 o 
  -2   3  15       21.25       20.95      1.36 o 
  -1   3  15        0.91        1.45      0.63 o 
   0   3  15       10.50       11.53      1.27 o 
   1   3  15       37.82       36.34      2.13 o 
   2   3  15       70.97       66.40      1.91 o 
   3   3  15       20.18       20.53      1.47 o 
   4   3  15       15.29       13.50      1.35 o 
   5   3  15        6.05        5.69      1.24 o 
   6   3  15        0.05        0.00      0.92 o 
  -7   4  15        0.06        0.00      0.95 o 
  -6   4  15        9.55        9.88      1.43 o 
  -5   4  15       27.26       23.69      1.86 o 
  -4   4  15      240.32      239.99      4.32 o 
  -3   4  15       17.77       19.67      1.88 o 
  -2   4  15        0.29        0.00      0.62 o 
  -1   4  15       16.28       17.18      1.31 o 
   0   4  15        1.31        0.00      0.85 o 
   1   4  15        0.49        1.00      0.81 o 
   2   4  15       93.72       97.08      2.73 o 
   3   4  15       13.87       13.39      1.35 o 
   4   4  15        1.50        1.50      0.85 o 
   5   4  15        6.85        6.80      2.18 o 
  -6   5  15        1.60        1.64      1.49 o 
  -5   5  15        0.07        0.30      0.80 o 
  -4   5  15        2.33        0.47      1.08 o 
  -3   5  15        0.24        0.59      0.73 o 
  -2   5  15       36.95       35.96      1.84 o 
  -1   5  15        1.00        0.00      0.76 o 
   0   5  15        0.86        0.38      0.85 o 
   1   5  15        2.16        1.46      1.14 o 
   2   5  15        0.95        0.09      0.83 o 
   3   5  15        7.85        8.96      1.24 o 
   4   5  15        0.43        0.22      0.78 o 
  -4   6  15        0.13        0.41      0.92 o 
  -3   6  15        2.80        2.21      0.94 o 
  -2   6  15        2.33        1.02      1.20 o 
  -1   6  15        4.66        4.52      1.53 o 
   0   6  15        0.19        0.00      0.99 o 
   1   6  15        5.92        3.92      1.96 o 
   2   6  15       27.75       27.10      2.23 o 
   3   6  15       24.38       30.88      2.39 o 
  -8   0  16        5.27        5.14      1.38 o 
  -7   0  16       58.92       64.11      3.59 o 
  -6   0  16       50.12       46.89      3.48 o 
  -5   0  16        9.17        8.81      1.48 o 
  -4   0  16      113.40      110.28     10.19 o 
  -3   0  16       26.87       27.51      2.02 o 
  -2   0  16       44.54       48.08      2.35 o 
  -1   0  16        5.35        3.84      0.83 o 
   0   0  16      144.88      133.27      3.09 o 
   1   0  16       26.02       30.94      1.86 o 
   2   0  16      101.25      103.82      2.77 o 
   3   0  16      148.75      145.43      3.46 o 
   4   0  16        2.29        1.78      0.97 o 
   5   0  16        7.50       10.99      1.67 o 
   6   0  16        0.91        0.00      1.42 o 
  -8   1  16        0.66        0.07      0.76 o 
  -7   1  16        2.63        0.00      0.87 o 
  -6   1  16       16.62       19.27      1.46 o 
  -5   1  16       64.28       71.10      2.22 o 
  -4   1  16        0.46        0.00      0.59 o 
  -3   1  16       48.24       50.01      1.76 o 
  -2   1  16        0.12        0.02      0.61 o 
  -1   1  16        3.42        4.31      1.08 o 
   0   1  16        5.29        7.83      0.80 o 
   1   1  16       76.88       79.71      2.24 o 
   2   1  16      255.35      264.80      4.25 o 
   3   1  16        0.05        0.12      0.65 o 
   4   1  16        4.42        3.78      1.06 o 
   5   1  16       21.13       20.54      1.98 o 
   6   1  16        0.08        0.00      0.90 o 
  -8   2  16        1.85        2.93      1.10 o 
  -7   2  16        0.02        1.06      0.94 o 
  -6   2  16        1.36        2.29      0.96 o 
  -5   2  16        3.57        3.99      1.02 o 
  -4   2  16       10.67       12.10      1.60 o 
  -3   2  16        2.59        3.63      1.16 o 
  -2   2  16        0.01        0.00      0.56 o 
  -1   2  16        0.26        0.00      0.51 o 
   0   2  16        0.59        1.28      0.63 o 
   1   2  16       29.92       26.21      1.44 o 
   2   2  16        0.27        1.31      0.56 o 
   3   2  16       28.16       25.01      2.56 o 
   4   2  16       23.57       25.48      1.66 o 
   5   2  16        2.75        0.41      1.73 o 
   6   2  16        0.01        1.31      1.05 o 
  -7   3  16        0.92        2.15      1.04 o 
  -6   3  16       10.84       13.28      1.63 o 
  -5   3  16      101.29       99.97      3.25 o 
  -4   3  16       74.11       71.86      2.71 o 
  -3   3  16       11.97        9.19      1.10 o 
  -2   3  16        3.83        3.03      0.79 o 
  -1   3  16        1.53        0.60      0.73 o 
   0   3  16        3.09        1.96      0.84 o 
   1   3  16        4.09        3.25      0.96 o 
   2   3  16        7.83       11.07      0.99 o 
   3   3  16       10.86       10.60      1.20 o 
   4   3  16       10.41        9.28      1.19 o 
   5   3  16        1.18        0.00      0.85 o 
  -6   4  16        3.13        2.52      1.08 o 
  -5   4  16       73.28       80.99      3.07 o 
  -4   4  16       11.51        6.61      1.13 o 
  -3   4  16        0.32        0.00      0.71 o 
  -2   4  16        5.04        3.27      1.04 o 
  -1   4  16        3.26        1.12      1.28 o 
   0   4  16       68.28       66.22      2.67 o 
   1   4  16       61.62       60.58      2.61 o 
   2   4  16       10.05       10.00      1.41 o 
   3   4  16       16.67       15.22      1.41 o 
   4   4  16        2.43        1.27      0.84 o 
   5   4  16       17.68       20.26      2.56 o 
  -5   5  16        0.00        0.00      0.91 o 
  -4   5  16       25.61       24.75      1.95 o 
  -3   5  16        0.02        0.00      0.73 o 
  -2   5  16        1.87        0.50      0.99 o 
  -1   5  16        1.31        1.61      0.96 o 
   0   5  16       17.53       17.19      1.77 o 
   1   5  16        4.44        4.92      1.45 o 
   2   5  16       19.89       21.38      2.03 o 
   3   5  16       19.21       23.07      2.12 o 
  -3   6  16        6.03        5.26      1.13 o 
  -2   6  16        6.40        4.15      1.63 o 
  -1   6  16        8.02        8.25      1.45 o 
   0   6  16        1.02        0.49      1.25 o 
   1   6  16        3.89        3.70      1.53 o 
   2   6  16       26.77       29.24      2.36 o 
  -7   1  17        4.96        4.38      1.16 o 
  -6   1  17       13.87       14.78      1.64 o 
  -5   1  17       37.62       37.16      2.15 o 
  -4   1  17        3.54        2.14      1.36 o 
  -3   1  17       56.84       61.31      2.40 o 
  -2   1  17        1.02        2.38      0.81 o 
  -1   1  17        2.74        1.08      0.63 o 
   0   1  17        9.99       11.16      1.08 o 
   1   1  17       51.73       54.01      1.90 o 
   2   1  17      146.10      145.04      3.16 o 
   3   1  17       43.91       42.21      1.91 o 
   4   1  17       11.07       12.43      1.98 o 
   5   1  17        0.27        0.43      1.10 o 
  -7   2  17       14.13       19.06      1.91 o 
  -6   2  17        2.67        1.52      0.99 o 
  -5   2  17        0.01        0.16      0.81 o 
  -4   2  17       12.08       10.75      1.39 o 
  -3   2  17        1.06        2.06      0.88 o 
  -2   2  17        0.13        0.11      0.62 o 
  -1   2  17       11.89       10.85      1.12 o 
   0   2  17       49.75       47.26      2.17 o 
   1   2  17        0.87        0.09      0.72 o 
   2   2  17       11.34       11.31      1.35 o 
   3   2  17        1.34        1.75      0.79 o 
   4   2  17       13.61       13.92      1.38 o 
   5   2  17        7.41        5.53      1.30 o 
  -7   3  17        0.45        0.67      1.31 o 
  -6   3  17       50.99       53.66      4.29 o 
  -5   3  17       84.09       96.25      3.36 o 
  -4   3  17        1.19        1.73      1.35 o 
  -3   3  17        4.48        4.25      1.04 o 
  -2   3  17       18.32       19.74      1.66 o 
  -1   3  17        1.01        0.00      0.80 o 
   0   3  17       40.09       38.83      2.20 o 
   1   3  17        0.65        0.83      0.84 o 
   2   3  17       15.24       15.77      1.22 o 
   3   3  17       52.07       52.30      3.44 o 
   4   3  17        0.09        0.68      0.79 o 
   5   3  17        2.58        3.53      1.48 o 
  -6   4  17       14.23       16.61      1.83 o 
  -5   4  17       25.74       28.92      2.17 o 
  -4   4  17       13.58       12.69      1.60 o 
  -3   4  17        1.72        0.35      0.77 o 
  -2   4  17        0.01        0.51      0.74 o 
  -1   4  17        8.80        7.59      2.12 o 
   0   4  17       59.39       56.84      2.59 o 
   1   4  17        2.78        2.47      1.05 o 
   2   4  17       33.37       38.67      4.53 o 
   3   4  17        0.04        0.00      0.70 o 
   4   4  17       35.99       41.19      2.19 o 
  -4   5  17       12.02        8.34      1.27 o 
  -3   5  17       10.71        9.14      1.26 o 
  -2   5  17        0.91        1.55      0.96 o 
  -1   5  17        8.01        7.72      1.40 o 
   0   5  17       13.05       12.82      1.64 o 
   1   5  17        3.03        3.09      2.24 o 
   2   5  17       28.32       35.26      2.43 o 
  -7   0  18        0.34        0.00      1.02 o 
  -6   0  18        0.53        0.00      1.06 o 
  -5   0  18        1.49        0.72      1.06 o 
  -4   0  18       26.26       28.18      2.28 o 
  -3   0  18       78.63       75.59      3.18 o 
  -2   0  18        4.75        2.76      1.05 o 
  -1   0  18        9.38        8.43      2.33 o 
   0   0  18       10.19        8.37      1.11 o 
   1   0  18        3.60        4.64      1.83 o 
   2   0  18      221.41      241.16      9.29 o 
   3   0  18      216.37      234.85      9.45 o 
   4   0  18        6.18        6.72      2.48 o 
   5   0  18        0.61        0.00      1.34 o 
  -7   1  18        4.33        4.75      1.28 o 
  -6   1  18        1.48        1.32      1.11 o 
  -5   1  18        2.52        0.54      1.19 o 
  -4   1  18       17.31       13.25      1.49 o 
  -3   1  18        0.77        0.04      1.59 o 
  -2   1  18        0.24        0.20      0.72 o 
  -1   1  18        0.04        0.69      0.70 o 
   0   1  18       19.73       21.15      2.75 o 
   1   1  18       18.28       18.43      1.18 o 
   2   1  18        4.65        7.89      1.06 o 
   3   1  18       32.12       37.22      2.79 o 
   4   1  18        5.89        7.39      1.88 o 
   5   1  18        5.91        7.17      1.37 o 
  -6   2  18       40.74       41.58      4.03 o 
  -5   2  18        0.19        0.00      0.77 o 
  -4   2  18       22.03       22.08      1.84 o 
  -3   2  18        7.64        6.26      1.22 o 
  -2   2  18        0.20        0.37      0.74 o 
  -1   2  18        0.18        0.55      0.66 o 
   0   2  18       11.04        9.01      1.26 o 
   1   2  18        6.91        4.78      1.06 o 
   2   2  18       10.98        9.73      1.44 o 
   3   2  18        0.80        0.01      0.76 o 
   4   2  18       23.87       27.72      2.15 o 
  -6   3  18       18.41       19.69      1.98 o 
  -5   3  18       73.30       73.56      3.01 o 
  -4   3  18       13.31       15.74      2.23 o 
  -3   3  18        0.00        0.00      0.76 o 
  -2   3  18        3.41        2.69      0.88 o 
  -1   3  18       20.38       20.72      1.78 o 
   0   3  18       48.59       50.72      2.45 o 
   1   3  18        3.60        3.61      1.23 o 
   2   3  18        7.07        6.92      1.06 o 
   3   3  18        3.67        5.69      1.06 o 
   4   3  18       22.98       27.58      1.97 o 
  -5   4  18        9.61       11.27      1.58 o 
  -4   4  18        9.24        7.19      1.34 o 
  -3   4  18        1.02        0.16      0.98 o 
  -2   4  18        4.97        2.50      1.15 o 
  -1   4  18        2.13        2.31      0.99 o 
   0   4  18        0.55        0.80      0.91 o 
   1   4  18        2.03        0.87      0.93 o 
   2   4  18        1.22        0.81      0.88 o 
   3   4  18        2.43        3.32      1.28 o 
  -3   5  18        7.23        7.72      1.23 o 
  -2   5  18        0.12        0.00      1.24 o 
  -1   5  18        0.03        0.00      0.93 o 
   0   5  18        0.72        0.37      0.95 o 
   1   5  18        0.00        0.00      1.14 o 
  -6   1  19        4.26        2.82      2.07 o 
  -5   1  19        4.81        4.80      1.19 o 
  -4   1  19       15.12       19.39      2.81 o 
  -3   1  19       26.16       27.11      1.91 o 
  -2   1  19        2.79        2.25      0.87 o 
  -1   1  19       15.01       13.99      1.45 o 
   0   1  19        0.72        0.00      0.87 o 
   1   1  19       28.42       27.85      1.82 o 
   2   1  19       11.41       13.59      1.34 o 
   3   1  19       18.92       21.73      1.59 o 
   4   1  19        6.28       10.75      1.57 o 
  -6   2  19       19.12       19.21      1.95 o 
  -5   2  19       22.25       23.28      2.04 o 
  -4   2  19        7.46        8.45      1.32 o 
  -3   2  19        0.02        0.00      0.87 o 
  -2   2  19        0.66        0.42      0.82 o 
  -1   2  19        4.11        4.09      1.12 o 
   0   2  19        8.80        7.19      1.26 o 
   1   2  19        2.31        1.66      0.77 o 
   2   2  19        0.71        0.40      0.82 o 
   3   2  19        8.37        9.72      1.27 o 
  -5   3  19        6.64        7.56      1.65 o 
  -4   3  19       43.47       41.85      2.46 o 
  -3   3  19        1.58        2.32      1.04 o 
  -2   3  19        7.30        8.77      1.86 o 
  -1   3  19       16.26       17.19      1.76 o 
   0   3  19        0.01        0.00      0.85 o 
   1   3  19        5.04        3.96      1.13 o 
   2   3  19        1.73        0.00      0.91 o 
   3   3  19        3.58        3.32      1.06 o 
  -3   4  19       17.10       19.81      2.49 o 
  -2   4  19        0.44        0.79      1.04 o 
  -1   4  19       11.23       13.61      1.69 o 
   0   4  19       16.72       18.29      1.86 o 
   1   4  19       11.08        7.73      2.16 o 
  -5   0  20        0.06        0.00      1.76 o 
  -4   0  20        0.11        0.00      1.37 o 
  -3   0  20        0.36        0.00      1.42 o 
  -2   0  20        0.58        0.52      1.60 o 
  -1   0  20        8.90        7.02      2.11 o 
   1   0  20      106.68      115.80      6.37 o 
   2   0  20        0.00        0.00      1.54 o 
   3   0  20       14.40       14.44      3.21 o 
  -5   1  20        2.31        1.69      1.21 o 
  -4   1  20        0.20        0.02      0.92 o 
  -3   1  20        6.23        6.74      1.27 o 
  -2   1  20        0.08        0.21      0.97 o 
  -1   1  20       11.89       11.24      1.36 o 
   0   1  20        1.01        1.84      1.33 o 
   1   1  20        0.06        0.50      0.83 o 
   2   1  20        2.42        2.90      1.13 o 
   3   1  20        1.18        0.52      0.98 o 
  -4   2  20       20.60       25.06      2.06 o 
  -3   2  20        0.99        0.11      0.89 o 
  -2   2  20        0.48        0.48      0.91 o 
  -1   2  20        2.98        2.78      1.19 o 
   0   2  20        0.33        2.67      1.01 o 
   1   2  20        0.33        0.42      0.87 o 
   2   2  20        1.49        1.71      0.96 o 
  -3   3  20        0.97        0.11      1.14 o 
  -2   3  20        0.47        0.68      1.13 o 
  -1   3  20        5.54        5.36      1.43 o 
   0   3  20        1.97        1.47      1.03 o 
   1   3  20        0.15        0.00      0.76 o 
  -3   1  21        1.01        1.93      1.16 o 
  -2   1  21        3.94        4.07      1.13 o 
  -1   1  21        0.54        2.64      1.29 o 
   1   1  21       48.13       60.85      5.24 o 
  -3   2  21        2.52        3.74      1.22 o 
  -2   2  21        1.20        0.00      1.07 o 
  -1   2  21       20.64       16.71      2.13 o 
   0   2  21        1.64        2.07      1.60 o 
                                                 
